# Supplementary material for: Borane-induced ring closure reaction of oligomethylene-linked bis-allenes
Source: Chem Sci. 2019 Dec 18;11(6):1542–8. doi: 10.1039/c9sc03870a (PMC8148058; doi:10.1039/c9sc03870a)
Supplement: SC-011-C9SC03870A-s002 [file SC-011-C9SC03870A-s002.cif]

# Electronic Supplementary Material (ESI) for Chemical Science.
# This journal is © The Royal Society of Chemistry 2020

####################################################################### 
# 
# This file contains crystal structure data downloaded from the 
# Cambridge Structural Database (CSD) hosted by the Cambridge 
# Crystallographic Data Centre (CCDC).
# 
# Full information about CCDC data access policies and citation 
# guidelines are available at http://www.ccdc.cam.ac.uk/access/V1 
# 
# Audit and citation data items may have been added by the CCDC. 
# Please retain this information to preserve the provenance of 
# this file and to allow appropriate attribution of the data. 
# 
#######################################################################

data_erk9382
_database_code_depnum_ccdc_archive 'CCDC 1922906'
loop_
_audit_author_name
_audit_author_address
'Constantin G. Daniliuc'
;Organisch Chemisches Institut WWU University of Muenster
Germany
;
_audit_update_record             
;
2019-06-13 deposited with the CCDC.	2019-12-17 downloaded from the CCDC.
;

_audit_creation_method           'APEX3 v2016.1-0'
_chemical_name_systematic        ?
_chemical_name_common            ?
_chemical_formula_moiety         ?
_chemical_formula_sum            'C26 H18 B F10 N'
_chemical_formula_iupac          ?
_chemical_formula_weight         545.22

_chemical_melting_point          ?

_space_group_crystal_system      monoclinic
_space_group_name_H-M_alt        'P 1 21/c 1'
_space_group_name_Hall           '-P 2ybc'
loop_
_space_group_symop_operation_xyz
'x, y, z'
'-x, y+1/2, -z+1/2'
'-x, -y, -z'
'x, -y-1/2, z-1/2'

_cell_length_a                   16.8585(5)
_cell_length_b                   9.6751(3)
_cell_length_c                   15.4623(5)
_cell_angle_alpha                90
_cell_angle_beta                 111.8320(10)
_cell_angle_gamma                90
_cell_volume                     2341.14(13)
_cell_formula_units_Z            4
_cell_measurement_reflns_used    9950
_cell_measurement_theta_min      2.8237
_cell_measurement_theta_max      68.3640
_cell_measurement_temperature    100.(2)

_exptl_crystal_description       prism
_exptl_crystal_colour            colourless
_exptl_crystal_size_max          0.220
_exptl_crystal_size_mid          0.197
_exptl_crystal_size_min          0.116
_exptl_crystal_density_diffrn    1.547
_exptl_crystal_density_meas      ?
_exptl_crystal_density_method    'not measured'
_exptl_crystal_F_000             1104

_exptl_absorpt_coefficient_mu    1.289
_exptl_absorpt_correction_type   multi-scan
_exptl_absorpt_process_details   
;
Bruker AXS (2014). SADABS, Version 2014/5, Bruker AXS Inc., Madison, Wisconsin,
USA.
;
_exptl_absorpt_correction_T_min  0.80
_exptl_absorpt_correction_T_max  0.86

_exptl_special_details           
;
;

_diffrn_ambient_temperature      100.(2)

_diffrn_source                   'Cu ImS'
_diffrn_source_type              'micro focus tube'

_diffrn_radiation_type           'Cu K\a'
_diffrn_radiation_wavelength     1.54178
_diffrn_radiation_monochromator  'MX mirror'

_diffrn_measurement_device_type  'Bruker D8 Venture PHOTON 100 CMOS'
_diffrn_measurement_method       'omega and phi scans'

_diffrn_detector_area_resol_mean 10.4167

_diffrn_reflns_number            36701
_diffrn_reflns_av_R_equivalents  0.0568
_diffrn_reflns_av_unetI/netI     0.0289
_diffrn_reflns_theta_min         2.82
_diffrn_reflns_theta_max         68.36
_diffrn_reflns_theta_full        68.36
_diffrn_measured_fraction_theta_max 0.999
_diffrn_measured_fraction_theta_full 0.999
_diffrn_reflns_limit_h_min       -20
_diffrn_reflns_limit_h_max       20
_diffrn_reflns_limit_k_min       -11
_diffrn_reflns_limit_k_max       11
_diffrn_reflns_limit_l_min       -18
_diffrn_reflns_limit_l_max       18

_refine_special_details          
;

Reflections were merged by SHELXL according to the crystal
class for the calculation of statistics and refinement.

_reflns_Friedel_fraction is defined as the number of unique
Friedel pairs measured divided by the number that would be
possible theoretically, ignoring centric projections and
systematic absences.

;

_reflns_number_total             4296
_reflns_number_gt                3652
_reflns_threshold_expression     'I > 2\s(I)'

_refine_ls_structure_factor_coef Fsqd
_refine_ls_matrix_type           full
_refine_ls_R_factor_all          0.0547
_refine_ls_R_factor_gt           0.0450
_refine_ls_wR_factor_gt          0.0975
_refine_ls_wR_factor_ref         0.1024
_refine_ls_goodness_of_fit_ref   1.099
_refine_ls_restrained_S_all      1.099
_refine_ls_number_reflns         4296
_refine_ls_number_parameters     343
_refine_ls_number_restraints     0
_refine_ls_number_constraints    ?
_refine_ls_hydrogen_treatment    constr
_refine_ls_weighting_scheme      calc
_refine_ls_weighting_details     
'w=1/[\s^2^(Fo^2^)+(0.0285P)^2^+2.3339P] where P=(Fo^2^+2Fc^2^)/3'

_atom_sites_solution_hydrogens   geom
_atom_sites_solution_primary     ?
_atom_sites_solution_secondary   ?

_refine_ls_shift/su_max          0.000
_refine_ls_shift/su_mean         0.000
_refine_diff_density_max         0.300
_refine_diff_density_min         -0.236
_refine_ls_extinction_method     none
_refine_ls_extinction_coef       ?

loop_
_atom_type_symbol
_atom_type_description
_atom_type_scat_dispersion_real
_atom_type_scat_dispersion_imag
_atom_type_scat_source
C C 0.0181 0.0091 'International Tables Vol C Tables 4.2.6.8 and 6.1.1.4'
H H 0.0000 0.0000 'International Tables Vol C Tables 4.2.6.8 and 6.1.1.4'
B B 0.0090 0.0039 'International Tables Vol C Tables 4.2.6.8 and 6.1.1.4'
N N 0.0311 0.0180 'International Tables Vol C Tables 4.2.6.8 and 6.1.1.4'
F F 0.0727 0.0534 'International Tables Vol C Tables 4.2.6.8 and 6.1.1.4'

_computing_data_collection       
;

APEX3 v2016.1-0 (Bruker AXS Inc., 2016)
;
_computing_cell_refinement       'SAINT V8.37A (Bruker AXS Inc., 2015)'
_computing_data_reduction        'SAINT V8.37A (Bruker AXS Inc., 2015)'
_computing_structure_solution    'SHELXL-2014/7 (Sheldrick, 2014)'
_computing_structure_refinement  'SHELXL-2014/7 (Sheldrick, 2014)'
_computing_molecular_graphics    'XP (Sheldrick, 2014)'
_computing_publication_material  'SHELXL-2014/7 (Sheldrick, 2014)'

loop_
_atom_site_type_symbol
_atom_site_label
_atom_site_fract_x
_atom_site_fract_y
_atom_site_fract_z
_atom_site_U_iso_or_equiv
_atom_site_adp_type
_atom_site_calc_flag
_atom_site_refinement_flags_adp
_atom_site_refinement_flags_occupancy
_atom_site_refinement_flags_posn
_atom_site_occupancy
_atom_site_disorder_assembly
_atom_site_disorder_group
B B1 0.20666(15) 0.4424(2) 0.35179(16) 0.0218(5) Uani d . . . 1 . .
C C1 0.3440(2) 0.1383(3) 0.2033(2) 0.0549(8) Uani d . . . 1 . .
H H1A 0.3788 0.141 0.2677 0.066 Uiso calc U . R 1 . .
H H1B 0.3343 0.053 0.1706 0.066 Uiso calc U . R 1 . .
C C2 0.30888(17) 0.2531(3) 0.15931(19) 0.0378(6) Uani d . . . 1 . .
H H2 0.2745 0.246 0.0949 0.045 Uiso calc U . R 1 . .
C C3 0.31917(14) 0.3944(2) 0.20310(16) 0.0290(5) Uani d . . . 1 . .
H H3 0.3516 0.3835 0.2716 0.035 Uiso calc U . R 1 . .
C C4 0.23183(14) 0.4546(2) 0.18948(14) 0.0253(4) Uani d . . . 1 . .
C C5 0.18377(13) 0.3898(2) 0.24362(14) 0.0247(4) Uani d . . . 1 . .
H H5A 0.1934 0.2888 0.245 0.03 Uiso calc U . R 1 . .
H H5B 0.122 0.4057 0.2087 0.03 Uiso calc U . R 1 . .
C C6 0.20003(16) 0.5613(2) 0.13194(15) 0.0326(5) Uani d . . . 1 . .
H H6 0.145 0.5937 0.1258 0.039 Uiso calc U . R 1 . .
C C7 0.24385(17) 0.6346(3) 0.07596(17) 0.0390(6) Uani d . . . 1 . .
H H7A 0.2664 0.7244 0.1057 0.047 Uiso calc U . R 1 . .
H H7B 0.2018 0.6534 0.0126 0.047 Uiso calc U . R 1 . .
C C8 0.31665(17) 0.5491(3) 0.06902(17) 0.0371(6) Uani d . . . 1 . .
H H8A 0.3525 0.6073 0.0454 0.044 Uiso calc U . R 1 . .
H H8B 0.2934 0.4721 0.0247 0.044 Uiso calc U . R 1 . .
C C9 0.37086(15) 0.4916(3) 0.16466(17) 0.0336(5) Uani d . . . 1 . .
H H9A 0.3937 0.5692 0.2086 0.04 Uiso calc U . R 1 . .
H H9B 0.42 0.4403 0.1601 0.04 Uiso calc U . R 1 . .
C C11 0.30351(13) 0.4028(2) 0.42586(14) 0.0213(4) Uani d . . . 1 . .
C C12 0.33334(13) 0.2684(2) 0.42747(15) 0.0244(4) Uani d . . . 1 . .
F F12 0.28201(8) 0.17148(12) 0.37088(9) 0.0308(3) Uani d . . . 1 . .
C C13 0.41305(15) 0.2228(2) 0.48539(17) 0.0320(5) Uani d . . . 1 . .
F F13 0.43765(9) 0.09240(15) 0.47961(11) 0.0451(4) Uani d . . . 1 . .
C C14 0.46685(14) 0.3115(3) 0.54985(17) 0.0343(5) Uani d . . . 1 . .
F F14 0.54392(9) 0.26806(18) 0.60864(11) 0.0501(4) Uani d . . . 1 . .
C C15 0.44041(14) 0.4440(3) 0.55504(15) 0.0301(5) Uani d . . . 1 . .
F F15 0.49090(9) 0.53166(16) 0.61976(9) 0.0428(4) Uani d . . . 1 . .
C C16 0.36069(14) 0.4861(2) 0.49421(14) 0.0256(4) Uani d . . . 1 . .
F F16 0.34054(8) 0.61839(13) 0.50670(9) 0.0311(3) Uani d . . . 1 . .
C C21 0.14184(13) 0.3797(2) 0.40062(14) 0.0219(4) Uani d . . . 1 . .
C C22 0.09459(13) 0.2586(2) 0.37373(15) 0.0236(4) Uani d . . . 1 . .
F F22 0.08993(8) 0.18932(13) 0.29577(9) 0.0310(3) Uani d . . . 1 . .
C C23 0.04927(14) 0.1987(2) 0.42269(16) 0.0287(5) Uani d . . . 1 . .
F F23 0.00761(9) 0.07865(14) 0.39220(10) 0.0395(3) Uani d . . . 1 . .
C C24 0.04605(14) 0.2616(2) 0.50040(16) 0.0290(5) Uani d . . . 1 . .
F F24 -0.00034(9) 0.20783(15) 0.54636(10) 0.0390(3) Uani d . . . 1 . .
C C25 0.09049(14) 0.3830(2) 0.53000(15) 0.0276(5) Uani d . . . 1 . .
F F25 0.08798(9) 0.44707(15) 0.60615(9) 0.0385(3) Uani d . . . 1 . .
C C26 0.13753(13) 0.4362(2) 0.48149(14) 0.0243(4) Uani d . . . 1 . .
F F26 0.18255(9) 0.55248(13) 0.51719(9) 0.0324(3) Uani d . . . 1 . .
N N31 0.19537(11) 0.60777(17) 0.34054(11) 0.0217(4) Uani d . . . 1 . .
C C32 0.25753(14) 0.6823(2) 0.32762(15) 0.0256(4) Uani d . . . 1 . .
H H32 0.3092 0.6376 0.3326 0.031 Uiso calc U . R 1 . .
C C33 0.24853(15) 0.8220(2) 0.30733(16) 0.0311(5) Uani d . . . 1 . .
H H33 0.2941 0.8729 0.3005 0.037 Uiso calc U . R 1 . .
C C34 0.17274(16) 0.8864(2) 0.29709(15) 0.0321(5) Uani d . . . 1 . .
H H34 0.1654 0.9824 0.2834 0.038 Uiso calc U . R 1 . .
C C35 0.10740(15) 0.8093(2) 0.30699(15) 0.0297(5) Uani d . . . 1 . .
H H35 0.0542 0.8515 0.299 0.036 Uiso calc U . R 1 . .
C C36 0.12035(13) 0.6706(2) 0.32866(14) 0.0241(4) Uani d . . . 1 . .
H H36 0.0754 0.6179 0.3354 0.029 Uiso calc U . R 1 . .

loop_
_atom_site_aniso_label
_atom_site_aniso_U_11
_atom_site_aniso_U_22
_atom_site_aniso_U_33
_atom_site_aniso_U_12
_atom_site_aniso_U_13
_atom_site_aniso_U_23
B1 0.0208(11) 0.0190(11) 0.0241(11) 0.0001(9) 0.0068(9) 0.0006(9)
C1 0.089(2) 0.0346(14) 0.065(2) 0.0159(15) 0.0562(19) 0.0086(13)
C2 0.0464(15) 0.0350(13) 0.0423(14) -0.0008(11) 0.0285(12) -0.0013(11)
C3 0.0302(12) 0.0293(11) 0.0291(11) 0.0037(9) 0.0131(9) 0.0038(9)
C4 0.0257(11) 0.0270(11) 0.0212(10) 0.0005(9) 0.0065(8) -0.0034(8)
C5 0.0244(11) 0.0239(10) 0.0239(10) 0.0012(8) 0.0068(8) -0.0017(8)
C6 0.0333(12) 0.0374(13) 0.0274(11) 0.0080(10) 0.0115(10) 0.0054(10)
C7 0.0468(15) 0.0414(14) 0.0312(13) 0.0088(12) 0.0174(11) 0.0111(11)
C8 0.0457(15) 0.0376(13) 0.0344(13) 0.0006(11) 0.0224(11) 0.0028(10)
C9 0.0341(13) 0.0350(12) 0.0351(12) 0.0000(10) 0.0167(10) 0.0031(10)
C11 0.0210(10) 0.0235(10) 0.0212(10) -0.0008(8) 0.0099(8) 0.0033(8)
C12 0.0245(11) 0.0249(11) 0.0258(11) 0.0000(8) 0.0116(9) 0.0017(8)
F12 0.0343(7) 0.0225(6) 0.0345(7) 0.0031(5) 0.0114(6) -0.0013(5)
C13 0.0276(12) 0.0310(12) 0.0412(13) 0.0105(10) 0.0170(10) 0.0129(10)
F13 0.0385(8) 0.0373(8) 0.0628(10) 0.0186(6) 0.0225(7) 0.0151(7)
C14 0.0170(10) 0.0490(14) 0.0352(13) 0.0045(10) 0.0078(9) 0.0185(11)
F14 0.0194(7) 0.0678(11) 0.0542(9) 0.0083(7) 0.0033(6) 0.0253(8)
C15 0.0205(11) 0.0421(13) 0.0247(11) -0.0086(9) 0.0048(9) 0.0041(10)
F15 0.0285(7) 0.0595(9) 0.0303(7) -0.0154(7) -0.0007(6) 0.0027(7)
C16 0.0240(11) 0.0294(11) 0.0235(10) -0.0026(9) 0.0089(8) 0.0027(9)
F16 0.0327(7) 0.0271(6) 0.0296(7) -0.0043(5) 0.0070(5) -0.0050(5)
C21 0.0195(10) 0.0198(10) 0.0247(10) 0.0015(8) 0.0061(8) 0.0012(8)
C22 0.0203(10) 0.0230(10) 0.0262(11) 0.0001(8) 0.0071(8) -0.0034(8)
F22 0.0311(7) 0.0271(6) 0.0381(7) -0.0056(5) 0.0167(6) -0.0102(5)
C23 0.0233(11) 0.0224(11) 0.0394(13) -0.0036(9) 0.0103(9) -0.0007(9)
F23 0.0383(8) 0.0285(7) 0.0552(9) -0.0129(6) 0.0214(7) -0.0053(6)
C24 0.0221(11) 0.0341(12) 0.0319(12) -0.0006(9) 0.0114(9) 0.0081(10)
F24 0.0360(8) 0.0450(8) 0.0421(8) -0.0079(6) 0.0215(6) 0.0071(6)
C25 0.0275(11) 0.0325(12) 0.0237(10) 0.0013(9) 0.0106(9) 0.0001(9)
F25 0.0449(8) 0.0470(8) 0.0285(7) -0.0061(7) 0.0195(6) -0.0050(6)
C26 0.0238(11) 0.0217(10) 0.0245(10) -0.0032(8) 0.0057(8) -0.0005(8)
F26 0.0398(8) 0.0310(7) 0.0282(6) -0.0122(6) 0.0145(6) -0.0086(5)
N31 0.0230(9) 0.0214(9) 0.0197(8) 0.0016(7) 0.0069(7) 0.0006(7)
C32 0.0239(11) 0.0250(11) 0.0262(11) -0.0009(9) 0.0072(9) 0.0024(9)
C33 0.0351(12) 0.0247(11) 0.0302(12) -0.0035(9) 0.0084(10) 0.0035(9)
C34 0.0429(14) 0.0221(11) 0.0260(11) 0.0021(10) 0.0067(10) 0.0007(9)
C35 0.0314(12) 0.0271(11) 0.0270(11) 0.0070(9) 0.0066(9) -0.0024(9)
C36 0.0237(10) 0.0259(10) 0.0210(10) 0.0025(8) 0.0064(8) -0.0011(8)

_geom_special_details            
;

All esds (except the esd in the dihedral angle between two l.s. planes)
are estimated using the full covariance matrix.  The cell esds are taken
into account individually in the estimation of esds in distances, angles
and torsion angles; correlations between esds in cell parameters are only
used when they are defined by crystal symmetry.  An approximate (isotropic)
treatment of cell esds is used for estimating esds involving l.s. planes.
;

loop_
_geom_bond_atom_site_label_1
_geom_bond_atom_site_label_2
_geom_bond_site_symmetry_2
_geom_bond_distance
_geom_bond_publ_flag
B1 N31 . 1.613(3) ?
B1 C5 . 1.651(3) ?
B1 C11 . 1.653(3) ?
B1 C21 . 1.657(3) ?
C1 C2 . 1.322(4) ?
C1 H1A . 0.95 ?
C1 H1B . 0.95 ?
C2 C3 . 1.506(3) ?
C2 H2 . 0.95 ?
C3 C4 . 1.524(3) ?
C3 C9 . 1.544(3) ?
C3 H3 . 1.0 ?
C4 C6 . 1.337(3) ?
C4 C5 . 1.502(3) ?
C5 H5A . 0.99 ?
C5 H5B . 0.99 ?
C6 C7 . 1.508(3) ?
C6 H6 . 0.95 ?
C7 C8 . 1.517(3) ?
C7 H7A . 0.99 ?
C7 H7B . 0.99 ?
C8 C9 . 1.525(3) ?
C8 H8A . 0.99 ?
C8 H8B . 0.99 ?
C9 H9A . 0.99 ?
C9 H9B . 0.99 ?
C11 C12 . 1.391(3) ?
C11 C16 . 1.392(3) ?
C12 F12 . 1.353(2) ?
C12 C13 . 1.381(3) ?
C13 F13 . 1.341(3) ?
C13 C14 . 1.371(4) ?
C14 F14 . 1.346(3) ?
C14 C15 . 1.370(4) ?
C15 F15 . 1.346(3) ?
C15 C16 . 1.385(3) ?
C16 F16 . 1.356(3) ?
C21 C22 . 1.390(3) ?
C21 C26 . 1.391(3) ?
C22 F22 . 1.356(2) ?
C22 C23 . 1.387(3) ?
C23 F23 . 1.349(2) ?
C23 C24 . 1.366(3) ?
C24 F24 . 1.342(2) ?
C24 C25 . 1.377(3) ?
C25 F25 . 1.345(3) ?
C25 C26 . 1.378(3) ?
C26 F26 . 1.355(2) ?
N31 C32 . 1.347(3) ?
N31 C36 . 1.352(3) ?
C32 C33 . 1.383(3) ?
C32 H32 . 0.95 ?
C33 C34 . 1.377(3) ?
C33 H33 . 0.95 ?
C34 C35 . 1.385(3) ?
C34 H34 . 0.95 ?
C35 C36 . 1.382(3) ?
C35 H35 . 0.95 ?
C36 H36 . 0.95 ?

loop_
_geom_angle_atom_site_label_1
_geom_angle_atom_site_label_2
_geom_angle_atom_site_label_3
_geom_angle_site_symmetry_1
_geom_angle_site_symmetry_3
_geom_angle
_geom_angle_publ_flag
N31 B1 C5 . . 102.85(16) ?
N31 B1 C11 . . 110.53(16) ?
C5 B1 C11 . . 115.42(17) ?
N31 B1 C21 . . 109.92(17) ?
C5 B1 C21 . . 113.82(17) ?
C11 B1 C21 . . 104.38(16) ?
C2 C1 H1A . . 120.0 ?
C2 C1 H1B . . 120.0 ?
H1A C1 H1B . . 120.0 ?
C1 C2 C3 . . 125.2(3) ?
C1 C2 H2 . . 117.4 ?
C3 C2 H2 . . 117.4 ?
C2 C3 C4 . . 109.96(19) ?
C2 C3 C9 . . 111.53(19) ?
C4 C3 C9 . . 111.61(18) ?
C2 C3 H3 . . 107.9 ?
C4 C3 H3 . . 107.9 ?
C9 C3 H3 . . 107.9 ?
C6 C4 C5 . . 121.8(2) ?
C6 C4 C3 . . 121.0(2) ?
C5 C4 C3 . . 117.19(18) ?
C4 C5 B1 . . 117.72(17) ?
C4 C5 H5A . . 107.9 ?
B1 C5 H5A . . 107.9 ?
C4 C5 H5B . . 107.9 ?
B1 C5 H5B . . 107.9 ?
H5A C5 H5B . . 107.2 ?
C4 C6 C7 . . 125.7(2) ?
C4 C6 H6 . . 117.1 ?
C7 C6 H6 . . 117.1 ?
C6 C7 C8 . . 111.5(2) ?
C6 C7 H7A . . 109.3 ?
C8 C7 H7A . . 109.3 ?
C6 C7 H7B . . 109.3 ?
C8 C7 H7B . . 109.3 ?
H7A C7 H7B . . 108.0 ?
C7 C8 C9 . . 109.83(19) ?
C7 C8 H8A . . 109.7 ?
C9 C8 H8A . . 109.7 ?
C7 C8 H8B . . 109.7 ?
C9 C8 H8B . . 109.7 ?
H8A C8 H8B . . 108.2 ?
C8 C9 C3 . . 112.0(2) ?
C8 C9 H9A . . 109.2 ?
C3 C9 H9A . . 109.2 ?
C8 C9 H9B . . 109.2 ?
C3 C9 H9B . . 109.2 ?
H9A C9 H9B . . 107.9 ?
C12 C11 C16 . . 112.58(19) ?
C12 C11 B1 . . 119.08(18) ?
C16 C11 B1 . . 128.20(18) ?
F12 C12 C13 . . 115.59(19) ?
F12 C12 C11 . . 119.76(18) ?
C13 C12 C11 . . 124.6(2) ?
F13 C13 C14 . . 120.0(2) ?
F13 C13 C12 . . 120.5(2) ?
C14 C13 C12 . . 119.5(2) ?
F14 C14 C15 . . 120.4(2) ?
F14 C14 C13 . . 120.5(2) ?
C15 C14 C13 . . 119.1(2) ?
F15 C15 C14 . . 120.3(2) ?
F15 C15 C16 . . 120.4(2) ?
C14 C15 C16 . . 119.4(2) ?
F16 C16 C15 . . 114.35(19) ?
F16 C16 C11 . . 121.00(19) ?
C15 C16 C11 . . 124.6(2) ?
C22 C21 C26 . . 112.59(19) ?
C22 C21 B1 . . 125.00(18) ?
C26 C21 B1 . . 121.98(18) ?
F22 C22 C23 . . 114.66(18) ?
F22 C22 C21 . . 121.31(19) ?
C23 C22 C21 . . 124.02(19) ?
F23 C23 C24 . . 120.4(2) ?
F23 C23 C22 . . 119.3(2) ?
C24 C23 C22 . . 120.3(2) ?
F24 C24 C23 . . 121.0(2) ?
F24 C24 C25 . . 120.5(2) ?
C23 C24 C25 . . 118.5(2) ?
F25 C25 C24 . . 119.58(19) ?
F25 C25 C26 . . 121.1(2) ?
C24 C25 C26 . . 119.3(2) ?
F26 C26 C25 . . 115.90(19) ?
F26 C26 C21 . . 118.94(18) ?
C25 C26 C21 . . 125.2(2) ?
C32 N31 C36 . . 118.63(18) ?
C32 N31 B1 . . 118.70(17) ?
C36 N31 B1 . . 121.80(17) ?
N31 C32 C33 . . 122.1(2) ?
N31 C32 H32 . . 119.0 ?
C33 C32 H32 . . 119.0 ?
C34 C33 C32 . . 119.2(2) ?
C34 C33 H33 . . 120.4 ?
C32 C33 H33 . . 120.4 ?
C33 C34 C35 . . 119.1(2) ?
C33 C34 H34 . . 120.5 ?
C35 C34 H34 . . 120.5 ?
C36 C35 C34 . . 119.3(2) ?
C36 C35 H35 . . 120.3 ?
C34 C35 H35 . . 120.3 ?
N31 C36 C35 . . 121.7(2) ?
N31 C36 H36 . . 119.2 ?
C35 C36 H36 . . 119.2 ?

loop_
_geom_torsion_atom_site_label_1
_geom_torsion_atom_site_label_2
_geom_torsion_atom_site_label_3
_geom_torsion_atom_site_label_4
_geom_torsion_site_symmetry_1
_geom_torsion_site_symmetry_2
_geom_torsion_site_symmetry_3
_geom_torsion_site_symmetry_4
_geom_torsion
_geom_torsion_publ_flag
C1 C2 C3 C4 . . . . -123.2(3) ?
C1 C2 C3 C9 . . . . 112.5(3) ?
C2 C3 C4 C6 . . . . -109.9(2) ?
C9 C3 C4 C6 . . . . 14.4(3) ?
C2 C3 C4 C5 . . . . 70.4(2) ?
C9 C3 C4 C5 . . . . -165.25(18) ?
C6 C4 C5 B1 . . . . -95.8(3) ?
C3 C4 C5 B1 . . . . 83.8(2) ?
N31 B1 C5 C4 . . . . 53.7(2) ?
C11 B1 C5 C4 . . . . -66.8(2) ?
C21 B1 C5 C4 . . . . 172.54(17) ?
C5 C4 C6 C7 . . . . 179.0(2) ?
C3 C4 C6 C7 . . . . -0.7(4) ?
C4 C6 C7 C8 . . . . 17.0(4) ?
C6 C7 C8 C9 . . . . -46.0(3) ?
C7 C8 C9 C3 . . . . 62.0(3) ?
C2 C3 C9 C8 . . . . 78.6(3) ?
C4 C3 C9 C8 . . . . -44.8(3) ?
N31 B1 C11 C12 . . . . -163.83(18) ?
C5 B1 C11 C12 . . . . -47.7(3) ?
C21 B1 C11 C12 . . . . 78.0(2) ?
N31 B1 C11 C16 . . . . 20.6(3) ?
C5 B1 C11 C16 . . . . 136.7(2) ?
C21 B1 C11 C16 . . . . -97.6(2) ?
C16 C11 C12 F12 . . . . 174.14(18) ?
B1 C11 C12 F12 . . . . -2.1(3) ?
C16 C11 C12 C13 . . . . -4.3(3) ?
B1 C11 C12 C13 . . . . 179.5(2) ?
F12 C12 C13 F13 . . . . 4.1(3) ?
C11 C12 C13 F13 . . . . -177.42(19) ?
F12 C12 C13 C14 . . . . -175.22(19) ?
C11 C12 C13 C14 . . . . 3.3(3) ?
F13 C13 C14 F14 . . . . -1.1(3) ?
C12 C13 C14 F14 . . . . 178.2(2) ?
F13 C13 C14 C15 . . . . -179.6(2) ?
C12 C13 C14 C15 . . . . -0.3(3) ?
F14 C14 C15 F15 . . . . -0.8(3) ?
C13 C14 C15 F15 . . . . 177.8(2) ?
F14 C14 C15 C16 . . . . -179.6(2) ?
C13 C14 C15 C16 . . . . -1.1(3) ?
F15 C15 C16 F16 . . . . 0.0(3) ?
C14 C15 C16 F16 . . . . 178.86(19) ?
F15 C15 C16 C11 . . . . -179.14(19) ?
C14 C15 C16 C11 . . . . -0.3(3) ?
C12 C11 C16 F16 . . . . -176.29(18) ?
B1 C11 C16 F16 . . . . -0.5(3) ?
C12 C11 C16 C15 . . . . 2.8(3) ?
B1 C11 C16 C15 . . . . 178.6(2) ?
N31 B1 C21 C22 . . . . 138.5(2) ?
C5 B1 C21 C22 . . . . 23.7(3) ?
C11 B1 C21 C22 . . . . -103.0(2) ?
N31 B1 C21 C26 . . . . -49.6(3) ?
C5 B1 C21 C26 . . . . -164.36(19) ?
C11 B1 C21 C26 . . . . 69.0(2) ?
C26 C21 C22 F22 . . . . 179.06(18) ?
B1 C21 C22 F22 . . . . -8.4(3) ?
C26 C21 C22 C23 . . . . -1.1(3) ?
B1 C21 C22 C23 . . . . 171.5(2) ?
F22 C22 C23 F23 . . . . 1.9(3) ?
C21 C22 C23 F23 . . . . -177.92(19) ?
F22 C22 C23 C24 . . . . -177.32(19) ?
C21 C22 C23 C24 . . . . 2.8(3) ?
F23 C23 C24 F24 . . . . -1.9(3) ?
C22 C23 C24 F24 . . . . 177.3(2) ?
F23 C23 C24 C25 . . . . 179.1(2) ?
C22 C23 C24 C25 . . . . -1.7(3) ?
F24 C24 C25 F25 . . . . 0.7(3) ?
C23 C24 C25 F25 . . . . 179.8(2) ?
F24 C24 C25 C26 . . . . -179.9(2) ?
C23 C24 C25 C26 . . . . -0.9(3) ?
F25 C25 C26 F26 . . . . 2.2(3) ?
C24 C25 C26 F26 . . . . -177.15(19) ?
F25 C25 C26 C21 . . . . -177.9(2) ?
C24 C25 C26 C21 . . . . 2.7(3) ?
C22 C21 C26 F26 . . . . 178.20(18) ?
B1 C21 C26 F26 . . . . 5.4(3) ?
C22 C21 C26 C25 . . . . -1.7(3) ?
B1 C21 C26 C25 . . . . -174.5(2) ?
C5 B1 N31 C32 . . . . -77.1(2) ?
C11 B1 N31 C32 . . . . 46.6(2) ?
C21 B1 N31 C32 . . . . 161.33(17) ?
C5 B1 N31 C36 . . . . 92.0(2) ?
C11 B1 N31 C36 . . . . -144.24(18) ?
C21 B1 N31 C36 . . . . -29.5(2) ?
C36 N31 C32 C33 . . . . 3.3(3) ?
B1 N31 C32 C33 . . . . 172.8(2) ?
N31 C32 C33 C34 . . . . -2.1(3) ?
C32 C33 C34 C35 . . . . -0.3(3) ?
C33 C34 C35 C36 . . . . 1.3(3) ?
C32 N31 C36 C35 . . . . -2.3(3) ?
B1 N31 C36 C35 . . . . -171.43(19) ?
C34 C35 C36 N31 . . . . 0.0(3) ?

_shelx_res_file                  
;


    erk9382.res created by SHELXL-2014/7


TITL erk9382.res in P2(1)/c
CELL  1.54178  16.8585   9.6751  15.4623   90.000  111.832   90.000
ZERR    4.000   0.0005   0.0003   0.0005    0.000    0.001    0.000
LATT 1
SYMM -X, 1/2+Y, 1/2-Z
SFAC C  H  B  N  F
UNIT 104  72  4  4  40
SIZE 0.116 0.197 0.22
TEMP -173.150
ACTA
CONF

L.S. 30
BOND $H
FMAP 2
PLAN 10

WGHT    0.028500    2.333900
FVAR       0.64508
B1    3    0.206659    0.442356    0.351786    11.00000    0.02083    0.01896 =
         0.02411    0.00064    0.00679    0.00006
C1    1    0.343964    0.138253    0.203338    11.00000    0.08870    0.03463 =
         0.06527    0.00858    0.05621    0.01588
AFIX  93
H1A   2    0.378829    0.141004    0.267741    11.00000   -1.20000
H1B   2    0.334298    0.052987    0.170565    11.00000   -1.20000
AFIX   0
C2    1    0.308883    0.253124    0.159307    11.00000    0.04640    0.03498 =
         0.04234   -0.00134    0.02847   -0.00083
AFIX  43
H2    2    0.274459    0.245989    0.094940    11.00000   -1.20000
AFIX   0
C3    1    0.319170    0.394359    0.203101    11.00000    0.03023    0.02934 =
         0.02907    0.00383    0.01305    0.00375
AFIX  13
H3    2    0.351619    0.383493    0.271555    11.00000   -1.20000
AFIX   0
C4    1    0.231831    0.454647    0.189476    11.00000    0.02572    0.02695 =
         0.02122   -0.00337    0.00654    0.00051
C5    1    0.183774    0.389833    0.243621    11.00000    0.02436    0.02392 =
         0.02386   -0.00167    0.00681    0.00116
AFIX  23
H5A   2    0.193388    0.288775    0.245041    11.00000   -1.20000
H5B   2    0.122045    0.405694    0.208711    11.00000   -1.20000
AFIX   0
C6    1    0.200025    0.561301    0.131944    11.00000    0.03329    0.03741 =
         0.02737    0.00543    0.01150    0.00801
AFIX  43
H6    2    0.144998    0.593714    0.125811    11.00000   -1.20000
AFIX   0
C7    1    0.243850    0.634612    0.075959    11.00000    0.04684    0.04136 =
         0.03122    0.01112    0.01736    0.00884
AFIX  23
H7A   2    0.266353    0.724391    0.105696    11.00000   -1.20000
H7B   2    0.201760    0.653397    0.012562    11.00000   -1.20000
AFIX   0
C8    1    0.316650    0.549121    0.069021    11.00000    0.04568    0.03761 =
         0.03439    0.00284    0.02236    0.00057
AFIX  23
H8A   2    0.352518    0.607333    0.045421    11.00000   -1.20000
H8B   2    0.293375    0.472058    0.024665    11.00000   -1.20000
AFIX   0
C9    1    0.370857    0.491600    0.164660    11.00000    0.03406    0.03498 =
         0.03515    0.00308    0.01674    0.00003
AFIX  23
H9A   2    0.393697    0.569230    0.208642    11.00000   -1.20000
H9B   2    0.419964    0.440324    0.160080    11.00000   -1.20000
AFIX   0
C11   1    0.303509    0.402809    0.425857    11.00000    0.02104    0.02349 =
         0.02119    0.00331    0.00990   -0.00076
C12   1    0.333342    0.268413    0.427470    11.00000    0.02448    0.02491 =
         0.02584    0.00172    0.01156    0.00005
F12   5    0.282012    0.171478    0.370880    11.00000    0.03429    0.02253 =
         0.03446   -0.00132    0.01140    0.00311
C13   1    0.413050    0.222805    0.485386    11.00000    0.02759    0.03098 =
         0.04121    0.01287    0.01704    0.01052
F13   5    0.437649    0.092404    0.479607    11.00000    0.03847    0.03728 =
         0.06284    0.01507    0.02250    0.01865
C14   1    0.466850    0.311495    0.549845    11.00000    0.01696    0.04902 =
         0.03522    0.01847    0.00783    0.00449
F14   5    0.543921    0.268056    0.608639    11.00000    0.01939    0.06778 =
         0.05419    0.02528    0.00332    0.00833
C15   1    0.440407    0.444009    0.555045    11.00000    0.02051    0.04209 =
         0.02469    0.00406    0.00477   -0.00858
F15   5    0.490903    0.531656    0.619763    11.00000    0.02854    0.05946 =
         0.03026    0.00272   -0.00071   -0.01537
C16   1    0.360690    0.486143    0.494207    11.00000    0.02398    0.02944 =
         0.02355    0.00268    0.00891   -0.00261
F16   5    0.340537    0.618390    0.506696    11.00000    0.03272    0.02713 =
         0.02961   -0.00497    0.00701   -0.00426
C21   1    0.141839    0.379688    0.400620    11.00000    0.01947    0.01977 =
         0.02465    0.00123    0.00608    0.00151
C22   1    0.094590    0.258621    0.373733    11.00000    0.02028    0.02303 =
         0.02621   -0.00336    0.00705    0.00009
F22   5    0.089931    0.189325    0.295766    11.00000    0.03106    0.02713 =
         0.03811   -0.01017    0.01668   -0.00557
C23   1    0.049272    0.198738    0.422693    11.00000    0.02330    0.02240 =
         0.03939   -0.00070    0.01035   -0.00362
F23   5    0.007612    0.078655    0.392196    11.00000    0.03829    0.02845 =
         0.05524   -0.00533    0.02145   -0.01285
C24   1    0.046049    0.261634    0.500396    11.00000    0.02213    0.03413 =
         0.03189    0.00815    0.01143   -0.00059
F24   5   -0.000343    0.207826    0.546361    11.00000    0.03601    0.04500 =
         0.04207    0.00710    0.02147   -0.00787
C25   1    0.090485    0.383045    0.530003    11.00000    0.02746    0.03254 =
         0.02366    0.00011    0.01055    0.00126
F25   5    0.087978    0.447072    0.606154    11.00000    0.04494    0.04703 =
         0.02849   -0.00500    0.01945   -0.00614
C26   1    0.137529    0.436174    0.481491    11.00000    0.02377    0.02175 =
         0.02449   -0.00049    0.00567   -0.00319
F26   5    0.182551    0.552482    0.517187    11.00000    0.03976    0.03099 =
         0.02818   -0.00861    0.01451   -0.01221
N31   4    0.195370    0.607773    0.340540    11.00000    0.02305    0.02142 =
         0.01975    0.00061    0.00693    0.00155
C32   1    0.257531    0.682340    0.327624    11.00000    0.02387    0.02502 =
         0.02619    0.00238    0.00721   -0.00087
AFIX  43
H32   2    0.309200    0.637552    0.332611    11.00000   -1.20000
AFIX   0
C33   1    0.248531    0.822041    0.307330    11.00000    0.03509    0.02466 =
         0.03019    0.00349    0.00840   -0.00354
AFIX  43
H33   2    0.294067    0.872913    0.300543    11.00000   -1.20000
AFIX   0
C34   1    0.172738    0.886436    0.297092    11.00000    0.04289    0.02207 =
         0.02600    0.00069    0.00673    0.00207
AFIX  43
H34   2    0.165357    0.982396    0.283432    11.00000   -1.20000
AFIX   0
C35   1    0.107399    0.809346    0.306987    11.00000    0.03136    0.02706 =
         0.02696   -0.00244    0.00658    0.00697
AFIX  43
H35   2    0.054219    0.851475    0.298953    11.00000   -1.20000
AFIX   0
C36   1    0.120355    0.670552    0.328662    11.00000    0.02374    0.02588 =
         0.02102   -0.00111    0.00643    0.00247
AFIX  43
H36   2    0.075438    0.617883    0.335391    11.00000   -1.20000
AFIX   0
HKLF 4

REM  erk9382.res in P2(1)/c
REM R1 =  0.0450 for    3652 Fo > 4sig(Fo)  and  0.0547 for all    4296 data
REM    343 parameters refined using      0 restraints

END

WGHT      0.0286      2.3211

REM Highest difference peak  0.300,  deepest hole -0.236,  1-sigma level  0.050
Q1    1   0.3625  0.2894  0.2359  11.00000  0.05    0.30
Q2    1  -0.0284  0.2956  0.5332  11.00000  0.05    0.26
Q3    1   0.1696  0.4030  0.3705  11.00000  0.05    0.25
Q4    1   0.1977  0.4152  0.2994  11.00000  0.05    0.24
Q5    1   0.0527  0.0624  0.4586  11.00000  0.05    0.18
Q6    1   0.0732  0.2166  0.4789  11.00000  0.05    0.18
Q7    1   0.4044  0.5637  0.2524  11.00000  0.05    0.18
Q8    1   0.1571  0.3948  0.4440  11.00000  0.05    0.18
Q9    1   0.1221  0.3273  0.3874  11.00000  0.05    0.17
Q10   1   0.4065  0.0390  0.4261  11.00000  0.05    0.17
;
_shelx_res_checksum              9214
####################################################################### 
# 
# This file contains crystal structure data downloaded from the 
# Cambridge Structural Database (CSD) hosted by the Cambridge 
# Crystallographic Data Centre (CCDC).
# 
# Full information about CCDC data access policies and citation 
# guidelines are available at http://www.ccdc.cam.ac.uk/access/V1 
# 
# Audit and citation data items may have been added by the CCDC. 
# Please retain this information to preserve the provenance of 
# this file and to allow appropriate attribution of the data. 
# 
#######################################################################

data_erk9636
_database_code_depnum_ccdc_archive 'CCDC 1957134'
loop_
_audit_author_name
_audit_author_address
'Constantin G. Daniliuc'
;Organisch Chemisches Institut WWU University of Muenster
Germany
;
_audit_update_record             
;
2019-10-02 deposited with the CCDC.	2019-12-17 downloaded from the CCDC.
;

_audit_creation_method           'APEX3 v2016.1-0'
_chemical_name_systematic        ?
_chemical_name_common            ?
_chemical_formula_moiety         ?
_chemical_formula_sum            'C44 H30 B F10 P'
_chemical_formula_iupac          ?
_chemical_formula_weight         790.46

_chemical_melting_point          ?

_space_group_crystal_system      triclinic
_space_group_name_H-M_alt        'P -1'
_space_group_name_Hall           '-P 1'
loop_
_space_group_symop_operation_xyz
'x, y, z'
'-x, -y, -z'

_cell_length_a                   8.3209(3)
_cell_length_b                   11.3190(5)
_cell_length_c                   19.7803(8)
_cell_angle_alpha                99.3990(10)
_cell_angle_beta                 98.0400(10)
_cell_angle_gamma                104.0510(10)
_cell_volume                     1751.34(12)
_cell_formula_units_Z            2
_cell_measurement_reflns_used    8323
_cell_measurement_theta_min      2.3554
_cell_measurement_theta_max      26.6869
_cell_measurement_temperature    100.(2)

_exptl_crystal_description       plate
_exptl_crystal_colour            colourless
_exptl_crystal_size_max          0.148
_exptl_crystal_size_mid          0.106
_exptl_crystal_size_min          0.033
_exptl_crystal_density_diffrn    1.499
_exptl_crystal_density_meas      ?
_exptl_crystal_density_method    'not measured'
_exptl_crystal_F_000             808

_exptl_absorpt_coefficient_mu    0.166
_exptl_absorpt_correction_type   multi-scan
_exptl_absorpt_process_details   
;
Bruker AXS (2014). SADABS, Version 2014/5, Bruker AXS Inc., Madison, Wisconsin,
USA.
;
_exptl_absorpt_correction_T_min  0.94
_exptl_absorpt_correction_T_max  0.99

_exptl_special_details           
;
;

_diffrn_ambient_temperature      100.(2)

_diffrn_source                   'Mo ImS'
_diffrn_source_type              'micro focus tube'

_diffrn_radiation_type           'Mo K\a'
_diffrn_radiation_wavelength     0.71073
_diffrn_radiation_monochromator  'MX mirror'

_diffrn_measurement_device_type  'Bruker D8 Venture PHOTON 100 CMOS'
_diffrn_measurement_method       'omega and phi scans'

_diffrn_detector_area_resol_mean 7.3910

_diffrn_reflns_number            31008
_diffrn_reflns_av_R_equivalents  0.0466
_diffrn_reflns_av_unetI/netI     0.0407
_diffrn_reflns_theta_min         2.35
_diffrn_reflns_theta_max         26.78
_diffrn_reflns_theta_full        26.78
_diffrn_measured_fraction_theta_max 0.994
_diffrn_measured_fraction_theta_full 0.994
_diffrn_reflns_limit_h_min       -10
_diffrn_reflns_limit_h_max       10
_diffrn_reflns_limit_k_min       -14
_diffrn_reflns_limit_k_max       14
_diffrn_reflns_limit_l_min       -24
_diffrn_reflns_limit_l_max       25

_refine_special_details          
;

Reflections were merged by SHELXL according to the crystal
class for the calculation of statistics and refinement.

_reflns_Friedel_fraction is defined as the number of unique
Friedel pairs measured divided by the number that would be
possible theoretically, ignoring centric projections and
systematic absences.
;

_reflns_number_total             7446
_reflns_number_gt                6191
_reflns_threshold_expression     'I > 2\s(I)'

_refine_ls_structure_factor_coef Fsqd
_refine_ls_matrix_type           full
_refine_ls_R_factor_all          0.0677
_refine_ls_R_factor_gt           0.0536
_refine_ls_wR_factor_gt          0.1050
_refine_ls_wR_factor_ref         0.1107
_refine_ls_goodness_of_fit_ref   1.106
_refine_ls_restrained_S_all      1.106
_refine_ls_number_reflns         7446
_refine_ls_number_parameters     505
_refine_ls_number_restraints     0
_refine_ls_number_constraints    ?
_refine_ls_hydrogen_treatment    constr
_refine_ls_weighting_scheme      calc
_refine_ls_weighting_details     
'w=1/[\s^2^(Fo^2^)+(0.0335P)^2^+1.7720P] where P=(Fo^2^+2Fc^2^)/3'

_atom_sites_solution_hydrogens   geom
_atom_sites_solution_primary     ?
_atom_sites_solution_secondary   ?

_refine_ls_shift/su_max          0.001
_refine_ls_shift/su_mean         0.000
_refine_diff_density_max         0.440
_refine_diff_density_min         -0.381
_refine_ls_extinction_method     none
_refine_ls_extinction_coef       ?

loop_
_atom_type_symbol
_atom_type_description
_atom_type_scat_dispersion_real
_atom_type_scat_dispersion_imag
_atom_type_scat_source
C C 0.0033 0.0016 'International Tables Vol C Tables 4.2.6.8 and 6.1.1.4'
H H 0.0000 0.0000 'International Tables Vol C Tables 4.2.6.8 and 6.1.1.4'
B B 0.0013 0.0007 'International Tables Vol C Tables 4.2.6.8 and 6.1.1.4'
F F 0.0171 0.0103 'International Tables Vol C Tables 4.2.6.8 and 6.1.1.4'
P P 0.1023 0.0942 'International Tables Vol C Tables 4.2.6.8 and 6.1.1.4'

_computing_data_collection       
;

APEX3 v2016.1-0 (Bruker AXS Inc., 2016)
;
_computing_cell_refinement       'SAINT V8.37A (Bruker AXS Inc., 2015)'
_computing_data_reduction        'SAINT V8.37A (Bruker AXS Inc., 2015)'
_computing_structure_solution    'SHELXL-2014/7 (Sheldrick, 2014)'
_computing_structure_refinement  'SHELXL-2014/7 (Sheldrick, 2014)'
_computing_molecular_graphics    'XP (Sheldrick, 2014)'
_computing_publication_material  'SHELXL-2014/7 (Sheldrick, 2014)'

loop_
_atom_site_type_symbol
_atom_site_label
_atom_site_fract_x
_atom_site_fract_y
_atom_site_fract_z
_atom_site_U_iso_or_equiv
_atom_site_adp_type
_atom_site_calc_flag
_atom_site_refinement_flags_adp
_atom_site_refinement_flags_occupancy
_atom_site_refinement_flags_posn
_atom_site_occupancy
_atom_site_disorder_assembly
_atom_site_disorder_group
P P1 0.54918(7) 0.62111(5) 0.79902(3) 0.01360(13) Uani d . . . 1 . .
B B1 0.6748(3) 0.2740(2) 0.76024(13) 0.0146(5) Uani d . . . 1 . .
C C1 0.6161(3) 0.39224(19) 0.79815(11) 0.0153(4) Uani d . . . 1 . .
H H1A 0.5178 0.3605 0.8195 0.018 Uiso calc U . R 1 . .
H H1B 0.709 0.4442 0.8361 0.018 Uiso calc U . R 1 . .
C C2 0.5684(3) 0.47429(19) 0.74771(11) 0.0141(4) Uani d . . . 1 . .
H H2 0.4537 0.4287 0.7199 0.017 Uiso calc U . R 1 . .
C C3 0.6875(3) 0.5050(2) 0.69373(11) 0.0150(4) Uani d . . . 1 . .
H H3 0.7874 0.5746 0.7191 0.018 Uiso calc U . R 1 . .
C C4 0.7536(3) 0.39545(19) 0.66667(11) 0.0147(4) Uani d . . . 1 . .
C C5 0.8288(3) 0.3395(2) 0.72324(11) 0.0152(4) Uani d . . . 1 . .
H H5A 0.9154 0.405 0.7582 0.018 Uiso calc U . R 1 . .
H H5B 0.8828 0.2767 0.703 0.018 Uiso calc U . R 1 . .
C C6 0.7482(3) 0.3471(2) 0.59984(11) 0.0176(5) Uani d . . . 1 . .
H H6 0.796 0.2789 0.5928 0.021 Uiso calc U . R 1 . .
C C7 0.6790(3) 0.3824(2) 0.53329(12) 0.0223(5) Uani d . . . 1 . .
H H7A 0.7151 0.3366 0.4937 0.027 Uiso calc U . R 1 . .
H H7B 0.5543 0.3552 0.5253 0.027 Uiso calc U . R 1 . .
C C8 0.5927(3) 0.5547(2) 0.63663(12) 0.0185(5) Uani d . . . 1 . .
H H8A 0.493 0.487 0.611 0.022 Uiso calc U . R 1 . .
H H8B 0.5508 0.6226 0.6597 0.022 Uiso calc U . R 1 . .
C C11 0.6933(3) 0.6032(2) 0.58433(11) 0.0161(4) Uani d . . . 1 . .
C C12 0.7380(3) 0.7297(2) 0.58317(12) 0.0201(5) Uani d . . . 1 . .
H H12 0.7086 0.7865 0.617 0.024 Uiso calc U . R 1 . .
C C13 0.8251(3) 0.7741(2) 0.53323(12) 0.0229(5) Uani d . . . 1 . .
H H13 0.8541 0.8604 0.5327 0.027 Uiso calc U . R 1 . .
C C14 0.8687(3) 0.6913(2) 0.48451(12) 0.0241(5) Uani d . . . 1 . .
H H14 0.9298 0.7207 0.4507 0.029 Uiso calc U . R 1 . .
C C15 0.8235(3) 0.5654(2) 0.48493(12) 0.0221(5) Uani d . . . 1 . .
H H15 0.8541 0.5092 0.4512 0.027 Uiso calc U . R 1 . .
C C16 0.7342(3) 0.5196(2) 0.53368(11) 0.0178(5) Uani d . . . 1 . .
C C21 0.7560(3) 0.7294(2) 0.82127(12) 0.0200(5) Uani d . . . 1 . .
C C22 0.8750(3) 0.7095(2) 0.87299(13) 0.0265(5) Uani d . . . 1 . .
H H22 0.8419 0.6457 0.8981 0.032 Uiso calc U . R 1 . .
C C23 1.0407(3) 0.7828(3) 0.88752(15) 0.0356(7) Uani d . . . 1 . .
H H23 1.1212 0.7681 0.9219 0.043 Uiso calc U . R 1 . .
C C24 1.0885(3) 0.8769(3) 0.85213(15) 0.0397(8) Uani d . . . 1 . .
H H24 1.2012 0.9284 0.8631 0.048 Uiso calc U . R 1 . .
C C25 0.9739(3) 0.8966(2) 0.80094(15) 0.0336(7) Uani d . . . 1 . .
H H25 1.0081 0.9617 0.7768 0.04 Uiso calc U . R 1 . .
C C26 0.8080(3) 0.8219(2) 0.78421(13) 0.0241(5) Uani d . . . 1 . .
H H26 0.7307 0.834 0.7476 0.029 Uiso calc U . R 1 . .
C C31 0.3961(3) 0.6825(2) 0.75234(11) 0.0156(4) Uani d . . . 1 . .
C C32 0.4171(3) 0.8099(2) 0.75920(12) 0.0179(5) Uani d . . . 1 . .
H H32 0.5124 0.8671 0.7898 0.021 Uiso calc U . R 1 . .
C C33 0.2987(3) 0.8529(2) 0.72122(12) 0.0228(5) Uani d . . . 1 . .
H H33 0.3143 0.9398 0.7249 0.027 Uiso calc U . R 1 . .
C C34 0.1576(3) 0.7697(2) 0.67793(12) 0.0246(5) Uani d . . . 1 . .
H H34 0.0787 0.7997 0.6508 0.03 Uiso calc U . R 1 . .
C C35 0.1313(3) 0.6435(2) 0.67401(12) 0.0222(5) Uani d . . . 1 . .
H H35 0.0311 0.5871 0.6464 0.027 Uiso calc U . R 1 . .
C C36 0.2508(3) 0.5988(2) 0.71027(12) 0.0196(5) Uani d . . . 1 . .
H H36 0.234 0.5118 0.7066 0.024 Uiso calc U . R 1 . .
C C41 0.4727(3) 0.6022(2) 0.87884(11) 0.0176(5) Uani d . . . 1 . .
C C42 0.5446(3) 0.6903(2) 0.94080(12) 0.0232(5) Uani d . . . 1 . .
H H42 0.6418 0.7562 0.9426 0.028 Uiso calc U . R 1 . .
C C43 0.4731(4) 0.6807(2) 0.99924(13) 0.0291(6) Uani d . . . 1 . .
H H43 0.5226 0.7399 1.0414 0.035 Uiso calc U . R 1 . .
C C44 0.3313(4) 0.5867(3) 0.99724(13) 0.0308(6) Uani d . . . 1 . .
H H44 0.2836 0.5812 1.0379 0.037 Uiso calc U . R 1 . .
C C45 0.2577(3) 0.4999(2) 0.93576(14) 0.0289(6) Uani d . . . 1 . .
H H45 0.1588 0.4356 0.9343 0.035 Uiso calc U . R 1 . .
C C46 0.3281(3) 0.5067(2) 0.87675(12) 0.0226(5) Uani d . . . 1 . .
H H46 0.2784 0.4467 0.8349 0.027 Uiso calc U . R 1 . .
C C51 0.7285(3) 0.20007(19) 0.82151(11) 0.0150(4) Uani d . . . 1 . .
C C52 0.8904(3) 0.1991(2) 0.84973(12) 0.0181(5) Uani d . . . 1 . .
F F52 1.02519(17) 0.25844(13) 0.82530(7) 0.0268(3) Uani d . . . 1 . .
C C53 0.9287(3) 0.1386(2) 0.90308(12) 0.0210(5) Uani d . . . 1 . .
F F53 1.09023(17) 0.14470(13) 0.92797(8) 0.0303(3) Uani d . . . 1 . .
C C54 0.8004(3) 0.0702(2) 0.92914(11) 0.0206(5) Uani d . . . 1 . .
F F54 0.83219(18) 0.00536(13) 0.97811(7) 0.0279(3) Uani d . . . 1 . .
C C55 0.6371(3) 0.0673(2) 0.90352(11) 0.0192(5) Uani d . . . 1 . .
F F55 0.50939(18) 0.00139(13) 0.92852(7) 0.0268(3) Uani d . . . 1 . .
C C56 0.6053(3) 0.1327(2) 0.85193(11) 0.0163(4) Uani d . . . 1 . .
F F56 0.44049(16) 0.12793(13) 0.83159(7) 0.0217(3) Uani d . . . 1 . .
C C61 0.5284(3) 0.17091(19) 0.69812(11) 0.0149(4) Uani d . . . 1 . .
C C62 0.5748(3) 0.0816(2) 0.65369(11) 0.0170(5) Uani d . . . 1 . .
F F62 0.73256(16) 0.06741(12) 0.66676(7) 0.0233(3) Uani d . . . 1 . .
C C63 0.4691(3) 0.0024(2) 0.59494(12) 0.0195(5) Uani d . . . 1 . .
F F63 0.52487(18) -0.07926(12) 0.55348(7) 0.0268(3) Uani d . . . 1 . .
C C64 0.3049(3) 0.0073(2) 0.57911(12) 0.0209(5) Uani d . . . 1 . .
F F64 0.20045(18) -0.06916(13) 0.52210(7) 0.0291(3) Uani d . . . 1 . .
C C65 0.2479(3) 0.0884(2) 0.62297(12) 0.0188(5) Uani d . . . 1 . .
F F65 0.08519(16) 0.08988(13) 0.61037(7) 0.0256(3) Uani d . . . 1 . .
C C66 0.3591(3) 0.16676(19) 0.68080(11) 0.0162(4) Uani d . . . 1 . .
F F66 0.28896(16) 0.24191(12) 0.72163(7) 0.0211(3) Uani d . . . 1 . .

loop_
_atom_site_aniso_label
_atom_site_aniso_U_11
_atom_site_aniso_U_22
_atom_site_aniso_U_33
_atom_site_aniso_U_12
_atom_site_aniso_U_13
_atom_site_aniso_U_23
P1 0.0168(3) 0.0113(3) 0.0117(3) 0.0041(2) 0.0010(2) 0.0007(2)
B1 0.0178(12) 0.0136(11) 0.0123(12) 0.0056(10) 0.0010(9) 0.0019(9)
C1 0.0208(11) 0.0128(10) 0.0118(10) 0.0044(9) 0.0017(8) 0.0025(8)
C2 0.0185(11) 0.0108(10) 0.0121(10) 0.0044(8) 0.0018(8) 0.0000(8)
C3 0.0187(11) 0.0147(10) 0.0109(10) 0.0037(9) 0.0013(8) 0.0031(8)
C4 0.0154(10) 0.0131(10) 0.0154(11) 0.0027(8) 0.0033(8) 0.0039(8)
C5 0.0166(11) 0.0125(10) 0.0168(11) 0.0059(8) 0.0016(8) 0.0026(8)
C6 0.0242(12) 0.0123(10) 0.0162(11) 0.0054(9) 0.0031(9) 0.0025(9)
C7 0.0344(14) 0.0182(11) 0.0109(11) 0.0048(10) -0.0001(10) 0.0006(9)
C8 0.0201(11) 0.0227(11) 0.0164(11) 0.0102(9) 0.0052(9) 0.0068(9)
C11 0.0176(11) 0.0201(11) 0.0115(10) 0.0070(9) -0.0012(8) 0.0061(9)
C12 0.0257(12) 0.0200(11) 0.0148(11) 0.0100(10) -0.0011(9) 0.0031(9)
C13 0.0247(12) 0.0208(12) 0.0215(12) 0.0029(10) -0.0021(10) 0.0101(10)
C14 0.0218(12) 0.0349(14) 0.0192(12) 0.0081(11) 0.0047(10) 0.0142(11)
C15 0.0278(13) 0.0265(12) 0.0144(11) 0.0112(10) 0.0040(9) 0.0050(9)
C16 0.0206(11) 0.0190(11) 0.0118(10) 0.0056(9) -0.0027(9) 0.0024(9)
C21 0.0180(11) 0.0157(11) 0.0218(12) 0.0031(9) 0.0025(9) -0.0059(9)
C22 0.0251(13) 0.0238(12) 0.0253(13) 0.0087(10) -0.0022(10) -0.0075(10)
C23 0.0246(14) 0.0412(16) 0.0313(15) 0.0112(12) -0.0042(11) -0.0147(13)
C24 0.0192(13) 0.0424(17) 0.0398(17) -0.0041(12) 0.0057(12) -0.0222(14)
C25 0.0297(14) 0.0262(13) 0.0365(16) -0.0040(11) 0.0166(12) -0.0091(11)
C26 0.0249(13) 0.0209(12) 0.0220(12) 0.0027(10) 0.0078(10) -0.0061(10)
C31 0.0181(11) 0.0174(11) 0.0127(11) 0.0066(9) 0.0043(8) 0.0034(9)
C32 0.0218(12) 0.0142(10) 0.0166(11) 0.0046(9) 0.0027(9) 0.0016(9)
C33 0.0302(13) 0.0207(12) 0.0226(12) 0.0117(10) 0.0075(10) 0.0093(10)
C34 0.0265(13) 0.0352(14) 0.0177(12) 0.0167(11) 0.0038(10) 0.0088(10)
C35 0.0178(11) 0.0305(13) 0.0158(11) 0.0076(10) 0.0013(9) -0.0024(10)
C36 0.0190(11) 0.0188(11) 0.0201(12) 0.0053(9) 0.0037(9) 0.0009(9)
C41 0.0256(12) 0.0180(11) 0.0131(11) 0.0128(9) 0.0039(9) 0.0036(9)
C42 0.0318(13) 0.0204(12) 0.0186(12) 0.0130(10) 0.0030(10) 0.0004(9)
C43 0.0443(16) 0.0293(13) 0.0150(12) 0.0184(12) 0.0039(11) -0.0031(10)
C44 0.0474(17) 0.0385(15) 0.0156(12) 0.0218(13) 0.0141(11) 0.0082(11)
C45 0.0327(14) 0.0304(14) 0.0278(14) 0.0107(11) 0.0134(11) 0.0082(11)
C46 0.0272(13) 0.0209(12) 0.0196(12) 0.0079(10) 0.0052(10) 0.0014(10)
C51 0.0229(11) 0.0107(10) 0.0105(10) 0.0059(9) 0.0014(8) -0.0002(8)
C52 0.0222(12) 0.0144(10) 0.0172(11) 0.0048(9) 0.0025(9) 0.0027(9)
F52 0.0193(7) 0.0313(8) 0.0307(8) 0.0040(6) 0.0014(6) 0.0164(6)
C53 0.0214(12) 0.0186(11) 0.0208(12) 0.0062(10) -0.0043(9) 0.0032(9)
F53 0.0234(7) 0.0315(8) 0.0344(8) 0.0068(6) -0.0077(6) 0.0146(7)
C54 0.0348(13) 0.0133(10) 0.0131(11) 0.0086(10) -0.0020(10) 0.0031(9)
F54 0.0371(8) 0.0253(7) 0.0225(7) 0.0094(6) -0.0027(6) 0.0140(6)
C55 0.0267(12) 0.0172(11) 0.0123(11) 0.0040(9) 0.0049(9) 0.0012(9)
F55 0.0301(8) 0.0313(8) 0.0204(7) 0.0052(6) 0.0057(6) 0.0136(6)
C56 0.0206(11) 0.0153(10) 0.0131(11) 0.0079(9) 0.0003(9) 0.0008(8)
F56 0.0201(7) 0.0298(7) 0.0179(7) 0.0090(6) 0.0034(5) 0.0094(6)
C61 0.0207(11) 0.0126(10) 0.0133(10) 0.0056(9) 0.0045(9) 0.0051(8)
C62 0.0189(11) 0.0162(11) 0.0166(11) 0.0052(9) 0.0025(9) 0.0056(9)
F62 0.0225(7) 0.0215(7) 0.0265(7) 0.0116(6) 0.0026(6) -0.0005(6)
C63 0.0309(13) 0.0123(10) 0.0161(11) 0.0068(9) 0.0076(10) 0.0014(9)
F63 0.0380(8) 0.0181(7) 0.0224(7) 0.0095(6) 0.0071(6) -0.0052(6)
C64 0.0267(13) 0.0150(11) 0.0151(11) -0.0011(9) -0.0015(9) 0.0018(9)
F64 0.0325(8) 0.0243(7) 0.0197(7) -0.0020(6) -0.0049(6) -0.0031(6)
C65 0.0175(11) 0.0176(11) 0.0205(12) 0.0027(9) 0.0006(9) 0.0075(9)
F65 0.0178(7) 0.0244(7) 0.0314(8) 0.0036(6) -0.0020(6) 0.0060(6)
C66 0.0222(11) 0.0112(10) 0.0171(11) 0.0067(9) 0.0056(9) 0.0039(8)
F66 0.0207(7) 0.0173(6) 0.0260(7) 0.0077(5) 0.0057(6) 0.0015(5)

_geom_special_details            
;

All esds (except the esd in the dihedral angle between two l.s. planes)
are estimated using the full covariance matrix.  The cell esds are taken
into account individually in the estimation of esds in distances, angles
and torsion angles; correlations between esds in cell parameters are only
used when they are defined by crystal symmetry.  An approximate (isotropic)
treatment of cell esds is used for estimating esds involving l.s. planes.
;

loop_
_geom_bond_atom_site_label_1
_geom_bond_atom_site_label_2
_geom_bond_site_symmetry_2
_geom_bond_distance
_geom_bond_publ_flag
P1 C21 . 1.802(2) ?
P1 C31 . 1.808(2) ?
P1 C41 . 1.808(2) ?
P1 C2 . 1.855(2) ?
B1 C1 . 1.639(3) ?
B1 C5 . 1.645(3) ?
B1 C51 . 1.652(3) ?
B1 C61 . 1.667(3) ?
C1 C2 . 1.545(3) ?
C1 H1A . 0.99 ?
C1 H1B . 0.99 ?
C2 C3 . 1.579(3) ?
C2 H2 . 1.0 ?
C3 C4 . 1.524(3) ?
C3 C8 . 1.546(3) ?
C3 H3 . 1.0 ?
C4 C6 . 1.336(3) ?
C4 C5 . 1.507(3) ?
C5 H5A . 0.99 ?
C5 H5B . 0.99 ?
C6 C7 . 1.515(3) ?
C6 H6 . 0.95 ?
C7 C16 . 1.508(3) ?
C7 H7A . 0.99 ?
C7 H7B . 0.99 ?
C8 C11 . 1.509(3) ?
C8 H8A . 0.99 ?
C8 H8B . 0.99 ?
C11 C12 . 1.394(3) ?
C11 C16 . 1.399(3) ?
C12 C13 . 1.392(3) ?
C12 H12 . 0.95 ?
C13 C14 . 1.381(4) ?
C13 H13 . 0.95 ?
C14 C15 . 1.384(3) ?
C14 H14 . 0.95 ?
C15 C16 . 1.388(3) ?
C15 H15 . 0.95 ?
C21 C26 . 1.393(3) ?
C21 C22 . 1.406(3) ?
C22 C23 . 1.389(4) ?
C22 H22 . 0.95 ?
C23 C24 . 1.378(4) ?
C23 H23 . 0.95 ?
C24 C25 . 1.375(4) ?
C24 H24 . 0.95 ?
C25 C26 . 1.394(3) ?
C25 H25 . 0.95 ?
C26 H26 . 0.95 ?
C31 C32 . 1.391(3) ?
C31 C36 . 1.399(3) ?
C32 C33 . 1.385(3) ?
C32 H32 . 0.95 ?
C33 C34 . 1.384(4) ?
C33 H33 . 0.95 ?
C34 C35 . 1.379(4) ?
C34 H34 . 0.95 ?
C35 C36 . 1.386(3) ?
C35 H35 . 0.95 ?
C36 H36 . 0.95 ?
C41 C46 . 1.399(3) ?
C41 C42 . 1.400(3) ?
C42 C43 . 1.379(3) ?
C42 H42 . 0.95 ?
C43 C44 . 1.375(4) ?
C43 H43 . 0.95 ?
C44 C45 . 1.389(4) ?
C44 H44 . 0.95 ?
C45 C46 . 1.382(3) ?
C45 H45 . 0.95 ?
C46 H46 . 0.95 ?
C51 C52 . 1.387(3) ?
C51 C56 . 1.392(3) ?
C52 F52 . 1.354(3) ?
C52 C53 . 1.390(3) ?
C53 F53 . 1.346(3) ?
C53 C54 . 1.374(3) ?
C54 F54 . 1.343(2) ?
C54 C55 . 1.373(3) ?
C55 F55 . 1.347(3) ?
C55 C56 . 1.387(3) ?
C56 F56 . 1.359(3) ?
C61 C66 . 1.390(3) ?
C61 C62 . 1.393(3) ?
C62 F62 . 1.355(3) ?
C62 C63 . 1.385(3) ?
C63 F63 . 1.345(3) ?
C63 C64 . 1.374(3) ?
C64 F64 . 1.348(3) ?
C64 C65 . 1.374(3) ?
C65 F65 . 1.347(3) ?
C65 C66 . 1.387(3) ?
C66 F66 . 1.365(2) ?

loop_
_geom_angle_atom_site_label_1
_geom_angle_atom_site_label_2
_geom_angle_atom_site_label_3
_geom_angle_site_symmetry_1
_geom_angle_site_symmetry_3
_geom_angle
_geom_angle_publ_flag
C21 P1 C31 . . 112.07(11) ?
C21 P1 C41 . . 108.37(11) ?
C31 P1 C41 . . 103.58(10) ?
C21 P1 C2 . . 107.48(10) ?
C31 P1 C2 . . 112.01(10) ?
C41 P1 C2 . . 113.34(10) ?
C1 B1 C5 . . 103.42(17) ?
C1 B1 C51 . . 107.20(17) ?
C5 B1 C51 . . 115.59(18) ?
C1 B1 C61 . . 115.45(18) ?
C5 B1 C61 . . 107.85(17) ?
C51 B1 C61 . . 107.59(17) ?
C2 C1 B1 . . 113.42(17) ?
C2 C1 H1A . . 108.9 ?
B1 C1 H1A . . 108.9 ?
C2 C1 H1B . . 108.9 ?
B1 C1 H1B . . 108.9 ?
H1A C1 H1B . . 107.7 ?
C1 C2 C3 . . 116.87(17) ?
C1 C2 P1 . . 109.17(14) ?
C3 C2 P1 . . 109.60(14) ?
C1 C2 H2 . . 106.9 ?
C3 C2 H2 . . 106.9 ?
P1 C2 H2 . . 106.9 ?
C4 C3 C8 . . 114.89(17) ?
C4 C3 C2 . . 112.15(17) ?
C8 C3 C2 . . 107.95(17) ?
C4 C3 H3 . . 107.2 ?
C8 C3 H3 . . 107.2 ?
C2 C3 H3 . . 107.2 ?
C6 C4 C5 . . 119.7(2) ?
C6 C4 C3 . . 126.3(2) ?
C5 C4 C3 . . 114.02(17) ?
C4 C5 B1 . . 107.62(17) ?
C4 C5 H5A . . 110.2 ?
B1 C5 H5A . . 110.2 ?
C4 C5 H5B . . 110.2 ?
B1 C5 H5B . . 110.2 ?
H5A C5 H5B . . 108.5 ?
C4 C6 C7 . . 131.0(2) ?
C4 C6 H6 . . 114.5 ?
C7 C6 H6 . . 114.5 ?
C16 C7 C6 . . 114.21(18) ?
C16 C7 H7A . . 108.7 ?
C6 C7 H7A . . 108.7 ?
C16 C7 H7B . . 108.7 ?
C6 C7 H7B . . 108.7 ?
H7A C7 H7B . . 107.6 ?
C11 C8 C3 . . 115.98(18) ?
C11 C8 H8A . . 108.3 ?
C3 C8 H8A . . 108.3 ?
C11 C8 H8B . . 108.3 ?
C3 C8 H8B . . 108.3 ?
H8A C8 H8B . . 107.4 ?
C12 C11 C16 . . 119.3(2) ?
C12 C11 C8 . . 120.9(2) ?
C16 C11 C8 . . 119.7(2) ?
C13 C12 C11 . . 121.0(2) ?
C13 C12 H12 . . 119.5 ?
C11 C12 H12 . . 119.5 ?
C14 C13 C12 . . 119.3(2) ?
C14 C13 H13 . . 120.4 ?
C12 C13 H13 . . 120.4 ?
C13 C14 C15 . . 120.0(2) ?
C13 C14 H14 . . 120.0 ?
C15 C14 H14 . . 120.0 ?
C14 C15 C16 . . 121.3(2) ?
C14 C15 H15 . . 119.4 ?
C16 C15 H15 . . 119.4 ?
C15 C16 C11 . . 119.1(2) ?
C15 C16 C7 . . 121.9(2) ?
C11 C16 C7 . . 119.1(2) ?
C26 C21 C22 . . 118.9(2) ?
C26 C21 P1 . . 122.82(19) ?
C22 C21 P1 . . 117.82(19) ?
C23 C22 C21 . . 120.2(3) ?
C23 C22 H22 . . 119.9 ?
C21 C22 H22 . . 119.9 ?
C24 C23 C22 . . 120.1(3) ?
C24 C23 H23 . . 120.0 ?
C22 C23 H23 . . 120.0 ?
C25 C24 C23 . . 120.3(3) ?
C25 C24 H24 . . 119.8 ?
C23 C24 H24 . . 119.8 ?
C24 C25 C26 . . 120.5(3) ?
C24 C25 H25 . . 119.7 ?
C26 C25 H25 . . 119.7 ?
C21 C26 C25 . . 119.9(3) ?
C21 C26 H26 . . 120.1 ?
C25 C26 H26 . . 120.1 ?
C32 C31 C36 . . 119.8(2) ?
C32 C31 P1 . . 121.62(17) ?
C36 C31 P1 . . 118.58(17) ?
C33 C32 C31 . . 119.7(2) ?
C33 C32 H32 . . 120.1 ?
C31 C32 H32 . . 120.1 ?
C34 C33 C32 . . 120.3(2) ?
C34 C33 H33 . . 119.9 ?
C32 C33 H33 . . 119.9 ?
C35 C34 C33 . . 120.2(2) ?
C35 C34 H34 . . 119.9 ?
C33 C34 H34 . . 119.9 ?
C34 C35 C36 . . 120.2(2) ?
C34 C35 H35 . . 119.9 ?
C36 C35 H35 . . 119.9 ?
C35 C36 C31 . . 119.7(2) ?
C35 C36 H36 . . 120.2 ?
C31 C36 H36 . . 120.2 ?
C46 C41 C42 . . 119.6(2) ?
C46 C41 P1 . . 119.41(17) ?
C42 C41 P1 . . 120.58(18) ?
C43 C42 C41 . . 119.5(2) ?
C43 C42 H42 . . 120.2 ?
C41 C42 H42 . . 120.2 ?
C44 C43 C42 . . 120.9(2) ?
C44 C43 H43 . . 119.5 ?
C42 C43 H43 . . 119.5 ?
C43 C44 C45 . . 120.0(2) ?
C43 C44 H44 . . 120.0 ?
C45 C44 H44 . . 120.0 ?
C46 C45 C44 . . 120.1(2) ?
C46 C45 H45 . . 119.9 ?
C44 C45 H45 . . 119.9 ?
C45 C46 C41 . . 119.9(2) ?
C45 C46 H46 . . 120.1 ?
C41 C46 H46 . . 120.1 ?
C52 C51 C56 . . 112.96(19) ?
C52 C51 B1 . . 126.93(19) ?
C56 C51 B1 . . 120.08(19) ?
F52 C52 C51 . . 120.68(19) ?
F52 C52 C53 . . 114.9(2) ?
C51 C52 C53 . . 124.5(2) ?
F53 C53 C54 . . 120.2(2) ?
F53 C53 C52 . . 120.2(2) ?
C54 C53 C52 . . 119.6(2) ?
F54 C54 C55 . . 119.9(2) ?
F54 C54 C53 . . 121.2(2) ?
C55 C54 C53 . . 118.9(2) ?
F55 C55 C54 . . 119.9(2) ?
F55 C55 C56 . . 120.5(2) ?
C54 C55 C56 . . 119.5(2) ?
F56 C56 C55 . . 115.30(19) ?
F56 C56 C51 . . 120.17(19) ?
C55 C56 C51 . . 124.5(2) ?
C66 C61 C62 . . 113.0(2) ?
C66 C61 B1 . . 127.32(19) ?
C62 C61 B1 . . 119.56(19) ?
F62 C62 C63 . . 115.50(19) ?
F62 C62 C61 . . 120.10(19) ?
C63 C62 C61 . . 124.4(2) ?
F63 C63 C64 . . 119.8(2) ?
F63 C63 C62 . . 120.8(2) ?
C64 C63 C62 . . 119.4(2) ?
F64 C64 C65 . . 120.6(2) ?
F64 C64 C63 . . 120.1(2) ?
C65 C64 C63 . . 119.2(2) ?
F65 C65 C64 . . 120.1(2) ?
F65 C65 C66 . . 120.7(2) ?
C64 C65 C66 . . 119.2(2) ?
F66 C66 C65 . . 114.53(19) ?
F66 C66 C61 . . 120.89(19) ?
C65 C66 C61 . . 124.6(2) ?

loop_
_geom_torsion_atom_site_label_1
_geom_torsion_atom_site_label_2
_geom_torsion_atom_site_label_3
_geom_torsion_atom_site_label_4
_geom_torsion_site_symmetry_1
_geom_torsion_site_symmetry_2
_geom_torsion_site_symmetry_3
_geom_torsion_site_symmetry_4
_geom_torsion
_geom_torsion_publ_flag
C5 B1 C1 C2 . . . . 55.1(2) ?
C51 B1 C1 C2 . . . . 177.69(17) ?
C61 B1 C1 C2 . . . . -62.5(2) ?
B1 C1 C2 C3 . . . . -42.9(3) ?
B1 C1 C2 P1 . . . . -167.97(15) ?
C21 P1 C2 C1 . . . . 86.99(17) ?
C31 P1 C2 C1 . . . . -149.48(15) ?
C41 P1 C2 C1 . . . . -32.72(18) ?
C21 P1 C2 C3 . . . . -42.19(17) ?
C31 P1 C2 C3 . . . . 81.33(16) ?
C41 P1 C2 C3 . . . . -161.91(14) ?
C1 C2 C3 C4 . . . . 37.0(3) ?
P1 C2 C3 C4 . . . . 161.79(14) ?
C1 C2 C3 C8 . . . . 164.51(18) ?
P1 C2 C3 C8 . . . . -70.65(19) ?
C8 C3 C4 C6 . . . . 5.6(3) ?
C2 C3 C4 C6 . . . . 129.3(2) ?
C8 C3 C4 C5 . . . . -173.69(18) ?
C2 C3 C4 C5 . . . . -49.9(2) ?
C6 C4 C5 B1 . . . . -111.9(2) ?
C3 C4 C5 B1 . . . . 67.3(2) ?
C1 B1 C5 C4 . . . . -66.2(2) ?
C51 B1 C5 C4 . . . . 176.92(17) ?
C61 B1 C5 C4 . . . . 56.5(2) ?
C5 C4 C6 C7 . . . . 179.0(2) ?
C3 C4 C6 C7 . . . . -0.2(4) ?
C4 C6 C7 C16 . . . . 48.1(4) ?
C4 C3 C8 C11 . . . . -60.7(3) ?
C2 C3 C8 C11 . . . . 173.34(18) ?
C3 C8 C11 C12 . . . . -111.1(2) ?
C3 C8 C11 C16 . . . . 72.6(3) ?
C16 C11 C12 C13 . . . . -1.1(3) ?
C8 C11 C12 C13 . . . . -177.4(2) ?
C11 C12 C13 C14 . . . . -0.5(3) ?
C12 C13 C14 C15 . . . . 1.1(3) ?
C13 C14 C15 C16 . . . . 0.0(4) ?
C14 C15 C16 C11 . . . . -1.6(3) ?
C14 C15 C16 C7 . . . . 177.9(2) ?
C12 C11 C16 C15 . . . . 2.2(3) ?
C8 C11 C16 C15 . . . . 178.5(2) ?
C12 C11 C16 C7 . . . . -177.4(2) ?
C8 C11 C16 C7 . . . . -1.0(3) ?
C6 C7 C16 C15 . . . . 120.5(2) ?
C6 C7 C16 C11 . . . . -59.9(3) ?
C31 P1 C21 C26 . . . . -24.6(2) ?
C41 P1 C21 C26 . . . . -138.28(19) ?
C2 P1 C21 C26 . . . . 98.9(2) ?
C31 P1 C21 C22 . . . . 163.02(17) ?
C41 P1 C21 C22 . . . . 49.3(2) ?
C2 P1 C21 C22 . . . . -73.5(2) ?
C26 C21 C22 C23 . . . . 1.2(3) ?
P1 C21 C22 C23 . . . . 173.88(19) ?
C21 C22 C23 C24 . . . . 1.2(4) ?
C22 C23 C24 C25 . . . . -1.8(4) ?
C23 C24 C25 C26 . . . . 0.0(4) ?
C22 C21 C26 C25 . . . . -2.9(3) ?
P1 C21 C26 C25 . . . . -175.22(18) ?
C24 C25 C26 C21 . . . . 2.3(4) ?
C21 P1 C31 C32 . . . . -25.0(2) ?
C41 P1 C31 C32 . . . . 91.6(2) ?
C2 P1 C31 C32 . . . . -145.89(18) ?
C21 P1 C31 C36 . . . . 157.18(17) ?
C41 P1 C31 C36 . . . . -86.22(19) ?
C2 P1 C31 C36 . . . . 36.3(2) ?
C36 C31 C32 C33 . . . . -3.7(3) ?
P1 C31 C32 C33 . . . . 178.52(17) ?
C31 C32 C33 C34 . . . . 1.6(3) ?
C32 C33 C34 C35 . . . . 2.1(4) ?
C33 C34 C35 C36 . . . . -3.8(4) ?
C34 C35 C36 C31 . . . . 1.7(3) ?
C32 C31 C36 C35 . . . . 2.0(3) ?
P1 C31 C36 C35 . . . . 179.90(17) ?
C21 P1 C41 C46 . . . . -168.76(18) ?
C31 P1 C41 C46 . . . . 72.1(2) ?
C2 P1 C41 C46 . . . . -49.6(2) ?
C21 P1 C41 C42 . . . . 18.7(2) ?
C31 P1 C41 C42 . . . . -100.4(2) ?
C2 P1 C41 C42 . . . . 137.94(18) ?
C46 C41 C42 C43 . . . . 0.9(3) ?
P1 C41 C42 C43 . . . . 173.39(19) ?
C41 C42 C43 C44 . . . . -0.7(4) ?
C42 C43 C44 C45 . . . . -0.1(4) ?
C43 C44 C45 C46 . . . . 0.8(4) ?
C44 C45 C46 C41 . . . . -0.7(4) ?
C42 C41 C46 C45 . . . . -0.2(3) ?
P1 C41 C46 C45 . . . . -172.78(19) ?
C1 B1 C51 C52 . . . . -107.2(2) ?
C5 B1 C51 C52 . . . . 7.5(3) ?
C61 B1 C51 C52 . . . . 128.0(2) ?
C1 B1 C51 C56 . . . . 70.7(2) ?
C5 B1 C51 C56 . . . . -174.62(19) ?
C61 B1 C51 C56 . . . . -54.1(2) ?
C56 C51 C52 F52 . . . . 178.88(19) ?
B1 C51 C52 F52 . . . . -3.1(3) ?
C56 C51 C52 C53 . . . . -0.4(3) ?
B1 C51 C52 C53 . . . . 177.6(2) ?
F52 C52 C53 F53 . . . . 1.8(3) ?
C51 C52 C53 F53 . . . . -178.8(2) ?
F52 C52 C53 C54 . . . . -176.7(2) ?
C51 C52 C53 C54 . . . . 2.6(4) ?
F53 C53 C54 F54 . . . . -2.0(3) ?
C52 C53 C54 F54 . . . . 176.5(2) ?
F53 C53 C54 C55 . . . . 179.0(2) ?
C52 C53 C54 C55 . . . . -2.5(3) ?
F54 C54 C55 F55 . . . . 1.3(3) ?
C53 C54 C55 F55 . . . . -179.7(2) ?
F54 C54 C55 C56 . . . . -178.7(2) ?
C53 C54 C55 C56 . . . . 0.3(3) ?
F55 C55 C56 F56 . . . . 2.2(3) ?
C54 C55 C56 F56 . . . . -177.78(19) ?
F55 C55 C56 C51 . . . . -177.9(2) ?
C54 C55 C56 C51 . . . . 2.1(3) ?
C52 C51 C56 F56 . . . . 177.88(19) ?
B1 C51 C56 F56 . . . . -0.3(3) ?
C52 C51 C56 C55 . . . . -2.0(3) ?
B1 C51 C56 C55 . . . . 179.8(2) ?
C1 B1 C61 C66 . . . . -8.0(3) ?
C5 B1 C61 C66 . . . . -123.0(2) ?
C51 B1 C61 C66 . . . . 111.7(2) ?
C1 B1 C61 C62 . . . . 167.26(19) ?
C5 B1 C61 C62 . . . . 52.2(2) ?
C51 B1 C61 C62 . . . . -73.1(2) ?
C66 C61 C62 F62 . . . . -175.04(18) ?
B1 C61 C62 F62 . . . . 9.1(3) ?
C66 C61 C62 C63 . . . . 4.8(3) ?
B1 C61 C62 C63 . . . . -171.1(2) ?
F62 C62 C63 F63 . . . . -2.1(3) ?
C61 C62 C63 F63 . . . . 178.1(2) ?
F62 C62 C63 C64 . . . . 177.71(19) ?
C61 C62 C63 C64 . . . . -2.1(3) ?
F63 C63 C64 F64 . . . . -0.2(3) ?
C62 C63 C64 F64 . . . . 180.0(2) ?
F63 C63 C64 C65 . . . . 178.0(2) ?
C62 C63 C64 C65 . . . . -1.7(3) ?
F64 C64 C65 F65 . . . . 1.8(3) ?
C63 C64 C65 F65 . . . . -176.5(2) ?
F64 C64 C65 C66 . . . . -179.3(2) ?
C63 C64 C65 C66 . . . . 2.4(3) ?
F65 C65 C66 F66 . . . . 0.0(3) ?
C64 C65 C66 F66 . . . . -178.82(19) ?
F65 C65 C66 C61 . . . . 179.5(2) ?
C64 C65 C66 C61 . . . . 0.7(3) ?
C62 C61 C66 F66 . . . . 175.41(18) ?
B1 C61 C66 F66 . . . . -9.1(3) ?
C62 C61 C66 C65 . . . . -4.0(3) ?
B1 C61 C66 C65 . . . . 171.4(2) ?

_shelx_res_file                  
;


    erk9636.res created by SHELXL-2014/7


TITL erk9636.res in P-1
CELL  0.71073   8.3209  11.3190  19.7803   99.399   98.040  104.051
ZERR    2.000   0.0003   0.0005   0.0008    0.001    0.001    0.001
LATT 1
SFAC C  H  B  F  P
UNIT 88  60  2  20  2
SIZE 0.033 0.106 0.148
TEMP -173.150
ACTA
CONF

L.S. 30
BOND $H
FMAP 2
PLAN 10

OMIT    -3   3   6
OMIT     0   6   9
OMIT     0  -6  12
OMIT    -3   6  12

HTAB

WGHT    0.033500    1.772000
FVAR       0.54674
P1    5    0.549184    0.621114    0.799022    11.00000    0.01684    0.01135 =
         0.01166    0.00068    0.00101    0.00411
B1    3    0.674840    0.273983    0.760241    11.00000    0.01775    0.01362 =
         0.01230    0.00191    0.00100    0.00555
C1    1    0.616079    0.392243    0.798145    11.00000    0.02083    0.01281 =
         0.01179    0.00246    0.00172    0.00437
AFIX  23
H1A   2    0.517846    0.360503    0.819539    11.00000   -1.20000
H1B   2    0.709018    0.444248    0.836087    11.00000   -1.20000
AFIX   0
C2    1    0.568380    0.474285    0.747706    11.00000    0.01847    0.01079 =
         0.01206   -0.00004    0.00181    0.00440
AFIX  13
H2    2    0.453709    0.428735    0.719935    11.00000   -1.20000
AFIX   0
C3    1    0.687519    0.505025    0.693726    11.00000    0.01869    0.01470 =
         0.01093    0.00315    0.00126    0.00373
AFIX  13
H3    2    0.787419    0.574649    0.719103    11.00000   -1.20000
AFIX   0
C4    1    0.753610    0.395449    0.666666    11.00000    0.01542    0.01315 =
         0.01537    0.00389    0.00326    0.00270
C5    1    0.828806    0.339523    0.723237    11.00000    0.01664    0.01250 =
         0.01679    0.00262    0.00160    0.00588
AFIX  23
H5A   2    0.915372    0.405043    0.758159    11.00000   -1.20000
H5B   2    0.882833    0.276692    0.703045    11.00000   -1.20000
AFIX   0
C6    1    0.748237    0.347085    0.599840    11.00000    0.02417    0.01235 =
         0.01624    0.00250    0.00313    0.00539
AFIX  43
H6    2    0.796008    0.278889    0.592843    11.00000   -1.20000
AFIX   0
C7    1    0.679004    0.382361    0.533286    11.00000    0.03439    0.01819 =
         0.01093    0.00058   -0.00005    0.00483
AFIX  23
H7A   2    0.715145    0.336630    0.493716    11.00000   -1.20000
H7B   2    0.554267    0.355164    0.525294    11.00000   -1.20000
AFIX   0
C8    1    0.592714    0.554740    0.636625    11.00000    0.02011    0.02272 =
         0.01641    0.00678    0.00518    0.01024
AFIX  23
H8A   2    0.493024    0.486967    0.610980    11.00000   -1.20000
H8B   2    0.550839    0.622585    0.659747    11.00000   -1.20000
AFIX   0
C11   1    0.693318    0.603170    0.584333    11.00000    0.01758    0.02012 =
         0.01148    0.00608   -0.00117    0.00699
C12   1    0.737999    0.729657    0.583170    11.00000    0.02574    0.02005 =
         0.01475    0.00307   -0.00112    0.01003
AFIX  43
H12   2    0.708586    0.786461    0.616988    11.00000   -1.20000
AFIX   0
C13   1    0.825056    0.774067    0.533229    11.00000    0.02468    0.02076 =
         0.02154    0.01006   -0.00208    0.00294
AFIX  43
H13   2    0.854099    0.860375    0.532674    11.00000   -1.20000
AFIX   0
C14   1    0.868715    0.691268    0.484513    11.00000    0.02183    0.03493 =
         0.01918    0.01423    0.00467    0.00814
AFIX  43
H14   2    0.929823    0.720710    0.450703    11.00000   -1.20000
AFIX   0
C15   1    0.823462    0.565377    0.484929    11.00000    0.02778    0.02649 =
         0.01441    0.00503    0.00402    0.01119
AFIX  43
H15   2    0.854096    0.509199    0.451184    11.00000   -1.20000
AFIX   0
C16   1    0.734218    0.519639    0.533680    11.00000    0.02065    0.01904 =
         0.01176    0.00243   -0.00272    0.00559
C21   1    0.756047    0.729357    0.821268    11.00000    0.01802    0.01566 =
         0.02181   -0.00588    0.00247    0.00315
C22   1    0.874986    0.709491    0.872989    11.00000    0.02506    0.02382 =
         0.02530   -0.00751   -0.00221    0.00874
AFIX  43
H22   2    0.841872    0.645690    0.898082    11.00000   -1.20000
AFIX   0
C23   1    1.040714    0.782819    0.887519    11.00000    0.02465    0.04117 =
         0.03133   -0.01472   -0.00418    0.01121
AFIX  43
H23   2    1.121191    0.768092    0.921899    11.00000   -1.20000
AFIX   0
C24   1    1.088532    0.876888    0.852132    11.00000    0.01920    0.04243 =
         0.03981   -0.02219    0.00569   -0.00413
AFIX  43
H24   2    1.201222    0.928391    0.863145    11.00000   -1.20000
AFIX   0
C25   1    0.973939    0.896620    0.800936    11.00000    0.02966    0.02617 =
         0.03652   -0.00910    0.01658   -0.00400
AFIX  43
H25   2    1.008072    0.961680    0.776784    11.00000   -1.20000
AFIX   0
C26   1    0.808049    0.821870    0.784208    11.00000    0.02487    0.02093 =
         0.02199   -0.00613    0.00785    0.00273
AFIX  43
H26   2    0.730659    0.834009    0.747616    11.00000   -1.20000
AFIX   0
C31   1    0.396109    0.682459    0.752336    11.00000    0.01814    0.01740 =
         0.01272    0.00345    0.00433    0.00665
C32   1    0.417146    0.809852    0.759200    11.00000    0.02184    0.01424 =
         0.01657    0.00156    0.00270    0.00459
AFIX  43
H32   2    0.512367    0.867104    0.789799    11.00000   -1.20000
AFIX   0
C33   1    0.298655    0.852865    0.721224    11.00000    0.03024    0.02067 =
         0.02262    0.00934    0.00747    0.01169
AFIX  43
H33   2    0.314263    0.939809    0.724917    11.00000   -1.20000
AFIX   0
C34   1    0.157649    0.769748    0.677933    11.00000    0.02650    0.03519 =
         0.01765    0.00876    0.00383    0.01671
AFIX  43
H34   2    0.078746    0.799716    0.650835    11.00000   -1.20000
AFIX   0
C35   1    0.131318    0.643523    0.674010    11.00000    0.01780    0.03051 =
         0.01578   -0.00239    0.00125    0.00763
AFIX  43
H35   2    0.031056    0.587071    0.646382    11.00000   -1.20000
AFIX   0
C36   1    0.250754    0.598807    0.710268    11.00000    0.01899    0.01878 =
         0.02014    0.00091    0.00374    0.00529
AFIX  43
H36   2    0.233969    0.511755    0.706565    11.00000   -1.20000
AFIX   0
C41   1    0.472674    0.602153    0.878838    11.00000    0.02561    0.01801 =
         0.01312    0.00355    0.00388    0.01278
C42   1    0.544569    0.690283    0.940804    11.00000    0.03183    0.02039 =
         0.01863    0.00041    0.00295    0.01302
AFIX  43
H42   2    0.641816    0.756161    0.942586    11.00000   -1.20000
AFIX   0
C43   1    0.473124    0.680721    0.999240    11.00000    0.04430    0.02928 =
         0.01501   -0.00306    0.00387    0.01838
AFIX  43
H43   2    0.522620    0.739906    1.041443    11.00000   -1.20000
AFIX   0
C44   1    0.331294    0.586730    0.997243    11.00000    0.04737    0.03847 =
         0.01559    0.00825    0.01413    0.02183
AFIX  43
H44   2    0.283590    0.581189    1.037917    11.00000   -1.20000
AFIX   0
C45   1    0.257717    0.499850    0.935757    11.00000    0.03266    0.03039 =
         0.02779    0.00824    0.01339    0.01071
AFIX  43
H45   2    0.158828    0.435595    0.934264    11.00000   -1.20000
AFIX   0
C46   1    0.328124    0.506722    0.876746    11.00000    0.02719    0.02093 =
         0.01963    0.00138    0.00519    0.00795
AFIX  43
H46   2    0.278429    0.446748    0.834858    11.00000   -1.20000
AFIX   0
C51   1    0.728537    0.200067    0.821510    11.00000    0.02294    0.01072 =
         0.01055   -0.00024    0.00137    0.00588
C52   1    0.890388    0.199116    0.849726    11.00000    0.02224    0.01436 =
         0.01717    0.00272    0.00249    0.00477
F52   4    1.025187    0.258440    0.825299    11.00000    0.01928    0.03127 =
         0.03073    0.01638    0.00138    0.00399
C53   1    0.928683    0.138614    0.903075    11.00000    0.02136    0.01862 =
         0.02076    0.00319   -0.00427    0.00624
F53   4    1.090230    0.144701    0.927973    11.00000    0.02342    0.03153 =
         0.03441    0.01456   -0.00773    0.00680
C54   1    0.800406    0.070220    0.929137    11.00000    0.03476    0.01326 =
         0.01308    0.00311   -0.00198    0.00856
F54   4    0.832187    0.005356    0.978114    11.00000    0.03712    0.02526 =
         0.02248    0.01400   -0.00268    0.00941
C55   1    0.637146    0.067347    0.903520    11.00000    0.02668    0.01721 =
         0.01228    0.00115    0.00494    0.00395
F55   4    0.509393    0.001390    0.928522    11.00000    0.03013    0.03129 =
         0.02042    0.01363    0.00567    0.00515
C56   1    0.605282    0.132707    0.851934    11.00000    0.02065    0.01526 =
         0.01313    0.00081    0.00035    0.00789
F56   4    0.440494    0.127925    0.831590    11.00000    0.02009    0.02978 =
         0.01787    0.00938    0.00344    0.00896
C61   1    0.528353    0.170915    0.698119    11.00000    0.02071    0.01264 =
         0.01334    0.00505    0.00452    0.00562
C62   1    0.574796    0.081563    0.653688    11.00000    0.01886    0.01624 =
         0.01660    0.00565    0.00252    0.00516
F62   4    0.732557    0.067411    0.666761    11.00000    0.02253    0.02150 =
         0.02647   -0.00047    0.00262    0.01158
C63   1    0.469052    0.002396    0.594940    11.00000    0.03087    0.01234 =
         0.01614    0.00142    0.00761    0.00684
F63   4    0.524866   -0.079265    0.553478    11.00000    0.03798    0.01813 =
         0.02240   -0.00522    0.00711    0.00952
C64   1    0.304942    0.007294    0.579115    11.00000    0.02668    0.01505 =
         0.01509    0.00179   -0.00154   -0.00109
F64   4    0.200453   -0.069157    0.522101    11.00000    0.03247    0.02431 =
         0.01971   -0.00309   -0.00492   -0.00198
C65   1    0.247903    0.088400    0.622969    11.00000    0.01754    0.01762 =
         0.02046    0.00753    0.00056    0.00265
F65   4    0.085191    0.089875    0.610368    11.00000    0.01783    0.02436 =
         0.03143    0.00603   -0.00200    0.00359
C66   1    0.359059    0.166763    0.680797    11.00000    0.02222    0.01115 =
         0.01714    0.00387    0.00556    0.00667
F66   4    0.288964    0.241910    0.721628    11.00000    0.02065    0.01732 =
         0.02602    0.00152    0.00574    0.00775
HKLF 4

REM  erk9636.res in P-1
REM R1 =  0.0536 for    6191 Fo > 4sig(Fo)  and  0.0677 for all    7446 data
REM    505 parameters refined using      0 restraints

END

WGHT      0.0335      1.7729

REM Instructions for potential hydrogen bonds
HTAB C1 F56
HTAB C2 F66
EQIV $1 x-1, y, z
HTAB C46 F52_$1

REM Highest difference peak  0.440,  deepest hole -0.381,  1-sigma level  0.059
Q1    1   0.6613  0.6819  0.8074  11.00000  0.05    0.44
Q2    1   0.7536  0.3053  0.7408  11.00000  0.05    0.37
Q3    1   0.5039  0.6149  0.8420  11.00000  0.05    0.36
Q4    1   0.6423  0.3333  0.7762  11.00000  0.05    0.31
Q5    1   0.4211  0.1415  0.7004  11.00000  0.05    0.30
Q6    1   0.6023  0.2437  0.7200  11.00000  0.05    0.29
Q7    1   0.6283  0.5019  0.7230  11.00000  0.05    0.29
Q8    1   0.7125  0.2549  0.8008  11.00000  0.05    0.29
Q9    1   0.8563  0.0690  0.8989  11.00000  0.05    0.29
Q10   1   0.6458  0.5343  0.6681  11.00000  0.05    0.28
;
_shelx_res_checksum              56719
####################################################################### 
# 
# This file contains crystal structure data downloaded from the 
# Cambridge Structural Database (CSD) hosted by the Cambridge 
# Crystallographic Data Centre (CCDC).
# 
# Full information about CCDC data access policies and citation 
# guidelines are available at http://www.ccdc.cam.ac.uk/access/V1 
# 
# Audit and citation data items may have been added by the CCDC. 
# Please retain this information to preserve the provenance of 
# this file and to allow appropriate attribution of the data. 
# 
#######################################################################

data_erk9368
_database_code_depnum_ccdc_archive 'CCDC 1922907'
loop_
_audit_author_name
_audit_author_address
'Constantin G. Daniliuc'
;Organisch Chemisches Institut WWU University of Muenster
Germany
;
_audit_update_record             
;
2019-06-13 deposited with the CCDC.	2019-12-17 downloaded from the CCDC.
;

_audit_creation_method           'APEX3 v2016.1-0'
_chemical_name_systematic        ?
_chemical_name_common            ?
_chemical_formula_moiety         ?
_chemical_formula_sum            'C27 H20 B F10 N'
_chemical_formula_iupac          ?
_chemical_formula_weight         559.25
_chemical_absolute_configuration ad

_chemical_melting_point          ?

_space_group_crystal_system      orthorhombic
_space_group_name_H-M_alt        'P 21 21 21'
_space_group_name_Hall           'P 2ac 2ab'
loop_
_space_group_symop_operation_xyz
'x, y, z'
'-x+1/2, -y, z+1/2'
'-x, y+1/2, -z+1/2'
'x+1/2, -y+1/2, -z'

_cell_length_a                   9.7240(3)
_cell_length_b                   14.9525(4)
_cell_length_c                   16.4897(5)
_cell_angle_alpha                90
_cell_angle_beta                 90
_cell_angle_gamma                90
_cell_volume                     2397.57(12)
_cell_formula_units_Z            4
_cell_measurement_reflns_used    9961
_cell_measurement_theta_min      3.9909
_cell_measurement_theta_max      68.2871
_cell_measurement_temperature    100.(2)

_exptl_crystal_description       prism
_exptl_crystal_colour            colourless
_exptl_crystal_size_max          0.173
_exptl_crystal_size_mid          0.119
_exptl_crystal_size_min          0.087
_exptl_crystal_density_diffrn    1.549
_exptl_crystal_density_meas      ?
_exptl_crystal_density_method    'not measured'
_exptl_crystal_F_000             1136

_exptl_absorpt_coefficient_mu    1.274
_exptl_absorpt_correction_type   multi-scan
_exptl_absorpt_process_details   
;
Bruker AXS (2014). SADABS, Version 2014/5, Bruker AXS Inc., Madison, Wisconsin,
USA.
;
_exptl_absorpt_correction_T_min  0.80
_exptl_absorpt_correction_T_max  0.90

_exptl_special_details           
;
;

_diffrn_ambient_temperature      100.(2)

_diffrn_source                   'Cu ImS'
_diffrn_source_type              'micro focus tube'

_diffrn_radiation_type           'Cu K\a'
_diffrn_radiation_wavelength     1.54178
_diffrn_radiation_monochromator  'MX mirror'

_diffrn_measurement_device_type  'Bruker D8 Venture PHOTON 100 CMOS'
_diffrn_measurement_method       'omega and phi scans'

_diffrn_detector_area_resol_mean 10.4167

_diffrn_reflns_number            22711
_diffrn_reflns_av_R_equivalents  0.0727
_diffrn_reflns_av_unetI/netI     0.0496
_diffrn_reflns_theta_min         3.99
_diffrn_reflns_theta_max         68.38
_diffrn_reflns_theta_full        68.38
_diffrn_measured_fraction_theta_max 0.992
_diffrn_measured_fraction_theta_full 0.992
_diffrn_reflns_limit_h_min       -11
_diffrn_reflns_limit_h_max       11
_diffrn_reflns_limit_k_min       -17
_diffrn_reflns_limit_k_max       18
_diffrn_reflns_limit_l_min       -19
_diffrn_reflns_limit_l_max       17

_refine_special_details          
;

Reflections were merged by SHELXL according to the crystal
class for the calculation of statistics and refinement.

_reflns_Friedel_fraction is defined as the number of unique
Friedel pairs measured divided by the number that would be
possible theoretically, ignoring centric projections and
systematic absences.

The seven membered ring was found disordered over two positions. 
Several restraints (SADI, SAME, ISOR and SIMU) were used in order
to improve refinement stability.
;

_reflns_number_total             4353
_reflns_number_gt                3722
_reflns_threshold_expression     'I > 2\s(I)'

_refine_ls_structure_factor_coef Fsqd
_refine_ls_matrix_type           full
_refine_ls_R_factor_all          0.0578
_refine_ls_R_factor_gt           0.0457
_refine_ls_wR_factor_gt          0.0892
_refine_ls_wR_factor_ref         0.0946
_refine_ls_goodness_of_fit_ref   1.060
_refine_ls_restrained_S_all      1.062
_refine_ls_number_reflns         4353
_refine_ls_number_parameters     380
_refine_ls_number_restraints     71
_refine_ls_number_constraints    ?
_refine_ls_hydrogen_treatment    constr
_refine_ls_weighting_scheme      calc
_refine_ls_weighting_details     
'w=1/[\s^2^(Fo^2^)+(0.0281P)^2^+1.4028P] where P=(Fo^2^+2Fc^2^)/3'

_atom_sites_solution_hydrogens   geom
_atom_sites_solution_primary     ?
_atom_sites_solution_secondary   ?

_refine_ls_shift/su_max          0.000
_refine_ls_shift/su_mean         0.000
_refine_diff_density_max         0.273
_refine_diff_density_min         -0.219
_refine_ls_extinction_method     none
_refine_ls_extinction_coef       ?
_refine_ls_abs_structure_details 
;

Flack x determined using 1349 quotients [(I+)-(I-)]/[(I+)+(I-)]
(Parsons, Flack and Wagner, Acta Cryst. B69 (2013) 249-259).
;
_refine_ls_abs_structure_Flack   0.03(8)

loop_
_atom_type_symbol
_atom_type_description
_atom_type_scat_dispersion_real
_atom_type_scat_dispersion_imag
_atom_type_scat_source
C C 0.0181 0.0091 'International Tables Vol C Tables 4.2.6.8 and 6.1.1.4'
H H 0.0000 0.0000 'International Tables Vol C Tables 4.2.6.8 and 6.1.1.4'
B B 0.0090 0.0039 'International Tables Vol C Tables 4.2.6.8 and 6.1.1.4'
N N 0.0311 0.0180 'International Tables Vol C Tables 4.2.6.8 and 6.1.1.4'
F F 0.0727 0.0534 'International Tables Vol C Tables 4.2.6.8 and 6.1.1.4'

_computing_data_collection       
;

APEX3 v2016.1-0 (Bruker AXS Inc., 2016)
;
_computing_cell_refinement       'SAINT V8.37A (Bruker AXS Inc., 2015)'
_computing_data_reduction        'SAINT V8.37A (Bruker AXS Inc., 2015)'
_computing_structure_solution    'SHELXL-2014/7 (Sheldrick, 2014)'
_computing_structure_refinement  'SHELXL-2014/7 (Sheldrick, 2014)'
_computing_molecular_graphics    'XP (Sheldrick, 2014)'
_computing_publication_material  'SHELXL-2014/7 (Sheldrick, 2014)'

loop_
_atom_site_type_symbol
_atom_site_label
_atom_site_fract_x
_atom_site_fract_y
_atom_site_fract_z
_atom_site_U_iso_or_equiv
_atom_site_adp_type
_atom_site_calc_flag
_atom_site_refinement_flags_adp
_atom_site_refinement_flags_occupancy
_atom_site_refinement_flags_posn
_atom_site_occupancy
_atom_site_disorder_assembly
_atom_site_disorder_group
B B1 0.6798(4) 0.3572(3) 0.6836(3) 0.0235(10) Uani d . . . 1.0 . .
C C1 0.3734(6) 0.2061(5) 0.8728(4) 0.073(2) Uani d . . . 1.0 . .
H H1A 0.3649 0.2691 0.8788 0.088 Uiso calc U . R 1.0 . .
H H1B 0.2941 0.1692 0.8761 0.088 Uiso calc U . R 1.0 . .
C C2 0.4920(6) 0.1710(4) 0.8601(3) 0.0512(15) Uani d . . . 1.0 . .
H H2 0.4959 0.1078 0.8544 0.061 Uiso calc U . R 1.0 . .
C C4 0.6946(4) 0.2028(3) 0.7717(3) 0.0263(9) Uani d . . . 1.0 . .
C C5 0.6334(4) 0.2532(3) 0.7010(3) 0.0256(9) Uani d . . . 1.0 . .
H H5A 0.5323 0.2528 0.708 0.031 Uiso calc U . R 1.0 . .
H H5B 0.6537 0.2184 0.6513 0.031 Uiso calc U . R 1.0 . .
C C6 0.7985(5) 0.1455(3) 0.7599(3) 0.0346(10) Uani d . . . 1.0 . .
H H6 0.8323 0.1431 0.7059 0.042 Uiso calc U . R 1.0 . .
C C3 0.6280(5) 0.2226(3) 0.8535(3) 0.0391(12) Uani d U . D 1.0 . .
H H3 0.6033 0.2876 0.8529 0.047 Uiso calc U . R 1.0 A 1
C C7 0.8705(6) 0.0838(4) 0.8190(4) 0.0515(14) Uani d U . D 1.0 . .
H H7A 0.9084 0.0326 0.7883 0.062 Uiso calc U P R 0.822(12) B 1
H H7B 0.9491 0.1165 0.8431 0.062 Uiso calc U P R 0.822(12) B 1
H H7C 0.8242 0.0252 0.8139 0.062 Uiso calc U P R 0.178(12) B 2
H H7D 0.9647 0.0756 0.7976 0.062 Uiso calc U P R 0.178(12) B 2
C C8 0.7841(6) 0.0482(4) 0.8862(4) 0.0381(18) Uani d U P D 0.822(12) B 1
H H8A 0.8314 -0.0043 0.9098 0.046 Uiso calc U P R 0.822(12) B 1
H H8B 0.6961 0.027 0.863 0.046 Uiso calc U P R 0.822(12) B 1
C C9 0.7522(14) 0.1131(8) 0.9540(6) 0.047(3) Uani d U P D 0.822(12) B 1
H H9A 0.8289 0.1121 0.9935 0.056 Uiso calc U P R 0.822(12) B 1
H H9B 0.6684 0.0926 0.9826 0.056 Uiso calc U P R 0.822(12) B 1
C C10 0.7301(11) 0.2094(6) 0.9255(5) 0.042(2) Uani d U P D 0.822(12) B 1
H H10A 0.8204 0.2344 0.9095 0.051 Uiso calc U P R 0.822(12) B 1
H H10B 0.6964 0.2449 0.9722 0.051 Uiso calc U P R 0.822(12) B 1
C C8A 0.886(3) 0.100(3) 0.9067(15) 0.065(12) Uani d U P D 0.178(12) B 2
H H801 0.9532 0.1489 0.914 0.078 Uiso calc U P R 0.178(12) B 2
H H802 0.9272 0.0453 0.931 0.078 Uiso calc U P R 0.178(12) B 2
C C9A 0.757(6) 0.123(4) 0.955(3) 0.048(12) Uani d U P D 0.178(12) B 2
H H901 0.7798 0.1202 1.0132 0.057 Uiso calc U P R 0.178(12) B 2
H H902 0.6869 0.0766 0.9438 0.057 Uiso calc U P R 0.178(12) B 2
C C10A 0.695(5) 0.215(3) 0.9365(19) 0.048(11) Uani d U P D 0.178(12) B 2
H H10C 0.6246 0.2282 0.9783 0.057 Uiso calc U P R 0.178(12) B 2
H H10D 0.7678 0.2606 0.9409 0.057 Uiso calc U P R 0.178(12) B 2
C C11 0.6301(4) 0.4317(3) 0.7512(3) 0.0222(9) Uani d . . . 1.0 . .
C C12 0.4934(4) 0.4308(3) 0.7785(3) 0.0242(9) Uani d . . . 1.0 . .
F F12 0.4037(2) 0.37235(16) 0.74515(17) 0.0338(6) Uani d . . . 1.0 . .
C C13 0.4407(4) 0.4865(3) 0.8370(3) 0.0291(10) Uani d . . . 1.0 . .
F F13 0.3089(3) 0.47692(18) 0.86067(17) 0.0404(7) Uani d . . . 1.0 . .
C C14 0.5222(5) 0.5502(3) 0.8716(3) 0.0306(10) Uani d . . . 1.0 . .
F F14 0.4750(3) 0.60208(17) 0.93191(15) 0.0403(7) Uani d . . . 1.0 . .
C C15 0.6538(5) 0.5596(3) 0.8433(3) 0.0284(10) Uani d . . . 1.0 . .
F F15 0.7342(3) 0.62533(16) 0.87399(17) 0.0394(7) Uani d . . . 1.0 . .
C C16 0.7047(4) 0.5023(3) 0.7848(3) 0.0255(9) Uani d . . . 1.0 . .
F F16 0.8353(2) 0.51833(15) 0.76107(17) 0.0331(6) Uani d . . . 1.0 . .
C C21 0.6239(4) 0.3962(3) 0.5963(2) 0.0210(8) Uani d . . . 1.0 . .
C C22 0.5072(4) 0.3666(3) 0.5557(3) 0.0253(9) Uani d . . . 1.0 . .
F F22 0.4354(2) 0.29489(16) 0.58219(16) 0.0313(6) Uani d . . . 1.0 . .
C C23 0.4539(4) 0.4075(3) 0.4875(3) 0.0283(10) Uani d . . . 1.0 . .
F F23 0.3376(2) 0.37473(18) 0.45367(17) 0.0391(6) Uani d . . . 1.0 . .
C C24 0.5176(4) 0.4796(3) 0.4546(3) 0.0287(10) Uani d . . . 1.0 . .
F F24 0.4684(3) 0.51983(19) 0.38793(16) 0.0432(7) Uani d . . . 1.0 . .
C C25 0.6349(4) 0.5123(3) 0.4914(3) 0.0295(10) Uani d . . . 1.0 . .
F F25 0.6996(3) 0.58324(16) 0.45919(16) 0.0390(7) Uani d . . . 1.0 . .
C C26 0.6841(4) 0.4706(3) 0.5602(3) 0.0243(9) Uani d . . . 1.0 . .
F F26 0.7979(2) 0.50760(15) 0.59344(15) 0.0330(6) Uani d . . . 1.0 . .
N N31 0.8465(3) 0.3484(2) 0.6813(2) 0.0217(7) Uani d . . . 1.0 . .
C C32 0.9174(4) 0.3436(3) 0.7517(3) 0.0257(9) Uani d . . . 1.0 . .
H H32 0.8707 0.3545 0.8013 0.031 Uiso calc U . R 1.0 . .
C C33 1.0554(4) 0.3234(3) 0.7533(3) 0.0320(11) Uani d . . . 1.0 . .
H H33 1.1039 0.3232 0.8034 0.038 Uiso calc U . R 1.0 . .
C C34 1.1229(4) 0.3036(3) 0.6822(3) 0.0327(11) Uani d . . . 1.0 . .
H H34 1.218 0.2891 0.6825 0.039 Uiso calc U . R 1.0 . .
C C35 1.0497(4) 0.3052(3) 0.6102(3) 0.0316(11) Uani d . . . 1.0 . .
H H35 1.0936 0.291 0.5604 0.038 Uiso calc U . R 1.0 . .
C C36 0.9120(4) 0.3276(3) 0.6118(3) 0.0255(9) Uani d . . . 1.0 . .
H H36 0.8618 0.3283 0.5624 0.031 Uiso calc U . R 1.0 . .

loop_
_atom_site_aniso_label
_atom_site_aniso_U_11
_atom_site_aniso_U_22
_atom_site_aniso_U_33
_atom_site_aniso_U_12
_atom_site_aniso_U_13
_atom_site_aniso_U_23
B1 0.021(2) 0.028(2) 0.022(2) -0.0026(19) 0.0013(19) 0.000(2)
C1 0.064(4) 0.079(4) 0.077(5) 0.016(4) 0.032(4) 0.037(4)
C2 0.058(3) 0.050(3) 0.045(3) 0.013(3) 0.024(3) 0.017(3)
C4 0.030(2) 0.0238(19) 0.025(2) -0.0058(18) 0.0018(18) -0.0028(18)
C5 0.022(2) 0.027(2) 0.028(3) -0.0023(18) 0.0001(17) -0.0019(18)
C6 0.042(3) 0.033(2) 0.029(3) 0.005(2) 0.004(2) -0.001(2)
C3 0.053(3) 0.034(3) 0.029(3) 0.006(2) 0.008(2) 0.007(2)
C7 0.058(3) 0.048(3) 0.048(3) 0.021(3) 0.001(3) 0.006(3)
C8 0.044(3) 0.026(3) 0.044(4) -0.001(3) -0.004(3) 0.012(3)
C9 0.059(5) 0.042(5) 0.040(4) -0.005(4) -0.005(3) 0.017(3)
C10 0.072(5) 0.033(3) 0.022(3) 0.006(4) 0.004(4) 0.000(3)
C8A 0.064(14) 0.067(14) 0.065(14) 0.012(9) 0.003(9) -0.002(9)
C9A 0.051(14) 0.048(14) 0.045(15) 0.000(9) -0.002(9) 0.004(9)
C10A 0.054(14) 0.047(13) 0.042(14) -0.012(9) 0.004(9) -0.001(9)
C11 0.0210(19) 0.028(2) 0.018(2) 0.0003(16) -0.0018(17) 0.0039(18)
C12 0.024(2) 0.024(2) 0.024(2) -0.0020(17) -0.0018(17) 0.0007(18)
F12 0.0229(11) 0.0362(13) 0.0424(17) -0.0051(10) 0.0030(11) -0.0044(13)
C13 0.026(2) 0.037(2) 0.024(2) 0.008(2) 0.0052(17) 0.0058(19)
F13 0.0341(14) 0.0439(15) 0.0430(17) 0.0090(12) 0.0163(12) 0.0037(13)
C14 0.045(3) 0.027(2) 0.020(2) 0.014(2) -0.001(2) 0.0003(17)
F14 0.0613(17) 0.0369(14) 0.0227(15) 0.0188(13) 0.0006(13) -0.0061(12)
C15 0.038(2) 0.024(2) 0.023(2) 0.0061(19) -0.0105(19) -0.0020(18)
F15 0.0457(15) 0.0266(13) 0.0458(18) 0.0012(12) -0.0146(13) -0.0093(12)
C16 0.021(2) 0.027(2) 0.029(2) 0.0007(18) -0.0012(17) 0.0008(18)
F16 0.0230(11) 0.0295(12) 0.0468(17) -0.0047(10) -0.0009(11) -0.0067(12)
C21 0.0226(19) 0.023(2) 0.018(2) 0.0029(16) 0.0016(16) -0.0006(17)
C22 0.023(2) 0.028(2) 0.025(2) 0.0011(17) 0.0014(17) -0.0002(18)
F22 0.0273(12) 0.0359(13) 0.0306(14) -0.0054(11) -0.0062(11) 0.0038(12)
C23 0.024(2) 0.038(3) 0.023(2) 0.0063(19) -0.0026(17) -0.0037(19)
F23 0.0317(13) 0.0522(16) 0.0334(16) 0.0031(13) -0.0125(12) -0.0014(13)
C24 0.033(2) 0.036(2) 0.017(2) 0.012(2) 0.0018(18) 0.0042(19)
F24 0.0474(15) 0.0557(17) 0.0265(15) 0.0137(14) -0.0017(12) 0.0138(13)
C25 0.038(2) 0.026(2) 0.025(2) 0.0053(19) 0.0091(19) 0.0037(19)
F25 0.0506(16) 0.0309(13) 0.0354(16) 0.0010(12) 0.0077(13) 0.0123(12)
C26 0.0245(19) 0.024(2) 0.024(2) 0.0011(17) 0.0015(18) 0.0003(18)
F26 0.0354(13) 0.0293(13) 0.0341(15) -0.0081(11) -0.0020(11) 0.0042(11)
N31 0.0216(16) 0.0207(17) 0.0227(19) -0.0019(14) 0.0014(14) 0.0006(15)
C32 0.022(2) 0.027(2) 0.028(3) -0.0004(17) -0.0018(18) -0.0036(19)
C33 0.029(2) 0.032(2) 0.035(3) -0.0009(18) -0.009(2) -0.008(2)
C34 0.020(2) 0.028(2) 0.050(3) 0.0007(18) -0.002(2) -0.006(2)
C35 0.027(2) 0.029(2) 0.039(3) -0.0020(19) 0.008(2) 0.000(2)
C36 0.024(2) 0.024(2) 0.028(3) -0.0016(17) 0.0023(18) 0.0002(18)

_geom_special_details            
;

All esds (except the esd in the dihedral angle between two l.s. planes)
are estimated using the full covariance matrix.  The cell esds are taken
into account individually in the estimation of esds in distances, angles
and torsion angles; correlations between esds in cell parameters are only
used when they are defined by crystal symmetry.  An approximate (isotropic)
treatment of cell esds is used for estimating esds involving l.s. planes.
;

loop_
_geom_bond_atom_site_label_1
_geom_bond_atom_site_label_2
_geom_bond_site_symmetry_2
_geom_bond_distance
_geom_bond_publ_flag
B1 N31 . 1.627(5) ?
B1 C5 . 1.645(6) ?
B1 C21 . 1.646(6) ?
B1 C11 . 1.647(6) ?
C1 C2 . 1.285(8) ?
C1 H1A . 0.95 ?
C1 H1B . 0.95 ?
C2 C3 . 1.535(7) ?
C2 H2 . 0.95 ?
C4 C6 . 1.340(6) ?
C4 C5 . 1.511(6) ?
C4 C3 . 1.524(6) ?
C5 H5A . 0.99 ?
C5 H5B . 0.99 ?
C6 C7 . 1.514(7) ?
C6 H6 . 0.95 ?
C3 C10A . 1.52(2) ?
C3 C10 . 1.561(8) ?
C3 H3 . 1.0 ?
C7 C8A . 1.47(2) ?
C7 C8 . 1.489(8) ?
C7 H7A . 0.99 ?
C7 H7B . 0.99 ?
C7 H7C . 0.99 ?
C7 H7D . 0.99 ?
C8 C9 . 1.512(12) ?
C8 H8A . 0.99 ?
C8 H8B . 0.99 ?
C9 C10 . 1.531(9) ?
C9 H9A . 0.99 ?
C9 H9B . 0.99 ?
C10 H10A . 0.99 ?
C10 H10B . 0.99 ?
C8A C9A . 1.52(2) ?
C8A H801 . 0.99 ?
C8A H802 . 0.99 ?
C9A C10A . 1.53(2) ?
C9A H901 . 0.99 ?
C9A H902 . 0.99 ?
C10A H10C . 0.99 ?
C10A H10D . 0.99 ?
C11 C16 . 1.395(6) ?
C11 C12 . 1.404(5) ?
C12 F12 . 1.351(5) ?
C12 C13 . 1.374(6) ?
C13 F13 . 1.347(5) ?
C13 C14 . 1.364(6) ?
C14 F14 . 1.342(5) ?
C14 C15 . 1.370(6) ?
C15 F15 . 1.353(5) ?
C15 C16 . 1.383(6) ?
C16 F16 . 1.350(4) ?
C21 C22 . 1.390(6) ?
C21 C26 . 1.391(5) ?
C22 F22 . 1.352(5) ?
C22 C23 . 1.381(6) ?
C23 F23 . 1.353(5) ?
C23 C24 . 1.356(6) ?
C24 F24 . 1.342(5) ?
C24 C25 . 1.381(6) ?
C25 F25 . 1.343(5) ?
C25 C26 . 1.380(6) ?
C26 F26 . 1.353(5) ?
N31 C36 . 1.348(5) ?
N31 C32 . 1.352(5) ?
C32 C33 . 1.376(5) ?
C32 H32 . 0.95 ?
C33 C34 . 1.376(7) ?
C33 H33 . 0.95 ?
C34 C35 . 1.384(7) ?
C34 H34 . 0.95 ?
C35 C36 . 1.381(6) ?
C35 H35 . 0.95 ?
C36 H36 . 0.95 ?

loop_
_geom_angle_atom_site_label_1
_geom_angle_atom_site_label_2
_geom_angle_atom_site_label_3
_geom_angle_site_symmetry_1
_geom_angle_site_symmetry_3
_geom_angle
_geom_angle_publ_flag
N31 B1 C5 . . 101.6(3) ?
N31 B1 C21 . . 109.7(3) ?
C5 B1 C21 . . 113.4(3) ?
N31 B1 C11 . . 111.3(3) ?
C5 B1 C11 . . 116.2(3) ?
C21 B1 C11 . . 104.8(3) ?
C2 C1 H1A . . 120.0 ?
C2 C1 H1B . . 120.0 ?
H1A C1 H1B . . 120.0 ?
C1 C2 C3 . . 125.4(6) ?
C1 C2 H2 . . 117.3 ?
C3 C2 H2 . . 117.3 ?
C6 C4 C5 . . 120.2(4) ?
C6 C4 C3 . . 125.0(4) ?
C5 C4 C3 . . 114.8(4) ?
C4 C5 B1 . . 119.9(3) ?
C4 C5 H5A . . 107.4 ?
B1 C5 H5A . . 107.4 ?
C4 C5 H5B . . 107.4 ?
B1 C5 H5B . . 107.4 ?
H5A C5 H5B . . 106.9 ?
C4 C6 C7 . . 130.1(5) ?
C4 C6 H6 . . 114.9 ?
C7 C6 H6 . . 114.9 ?
C10A C3 C4 . . 126.9(17) ?
C10A C3 C2 . . 105.(2) ?
C4 C3 C2 . . 109.3(4) ?
C4 C3 C10 . . 112.2(5) ?
C2 C3 C10 . . 115.4(5) ?
C4 C3 H3 . . 106.4 ?
C2 C3 H3 . . 106.4 ?
C10 C3 H3 . . 106.4 ?
C8A C7 C6 . . 125.7(14) ?
C8 C7 C6 . . 115.9(4) ?
C8 C7 H7A . . 108.3 ?
C6 C7 H7A . . 108.3 ?
C8 C7 H7B . . 108.3 ?
C6 C7 H7B . . 108.3 ?
H7A C7 H7B . . 107.4 ?
C8A C7 H7C . . 105.9 ?
C6 C7 H7C . . 105.9 ?
C8A C7 H7D . . 105.9 ?
C6 C7 H7D . . 105.9 ?
H7C C7 H7D . . 106.2 ?
C7 C8 C9 . . 115.9(6) ?
C7 C8 H8A . . 108.3 ?
C9 C8 H8A . . 108.3 ?
C7 C8 H8B . . 108.3 ?
C9 C8 H8B . . 108.3 ?
H8A C8 H8B . . 107.4 ?
C8 C9 C10 . . 113.9(7) ?
C8 C9 H9A . . 108.8 ?
C10 C9 H9A . . 108.8 ?
C8 C9 H9B . . 108.8 ?
C10 C9 H9B . . 108.8 ?
H9A C9 H9B . . 107.7 ?
C9 C10 C3 . . 116.2(8) ?
C9 C10 H10A . . 108.2 ?
C3 C10 H10A . . 108.2 ?
C9 C10 H10B . . 108.2 ?
C3 C10 H10B . . 108.2 ?
H10A C10 H10B . . 107.4 ?
C7 C8A C9A . . 117.(3) ?
C7 C8A H801 . . 107.9 ?
C9A C8A H801 . . 107.9 ?
C7 C8A H802 . . 107.9 ?
C9A C8A H802 . . 107.9 ?
H801 C8A H802 . . 107.2 ?
C8A C9A C10A . . 116.(3) ?
C8A C9A H901 . . 108.4 ?
C10A C9A H901 . . 108.4 ?
C8A C9A H902 . . 108.4 ?
C10A C9A H902 . . 108.4 ?
H901 C9A H902 . . 107.5 ?
C3 C10A C9A . . 115.(3) ?
C3 C10A H10C . . 108.6 ?
C9A C10A H10C . . 108.6 ?
C3 C10A H10D . . 108.6 ?
C9A C10A H10D . . 108.6 ?
H10C C10A H10D . . 107.6 ?
C16 C11 C12 . . 111.9(4) ?
C16 C11 B1 . . 128.8(3) ?
C12 C11 B1 . . 119.2(3) ?
F12 C12 C13 . . 115.9(4) ?
F12 C12 C11 . . 119.1(4) ?
C13 C12 C11 . . 124.9(4) ?
F13 C13 C14 . . 120.4(4) ?
F13 C13 C12 . . 119.6(4) ?
C14 C13 C12 . . 120.0(4) ?
F14 C14 C13 . . 121.0(4) ?
F14 C14 C15 . . 120.8(4) ?
C13 C14 C15 . . 118.2(4) ?
F15 C15 C14 . . 119.2(4) ?
F15 C15 C16 . . 120.3(4) ?
C14 C15 C16 . . 120.5(4) ?
F16 C16 C15 . . 115.4(4) ?
F16 C16 C11 . . 120.6(4) ?
C15 C16 C11 . . 124.1(4) ?
C22 C21 C26 . . 113.1(4) ?
C22 C21 B1 . . 125.3(4) ?
C26 C21 B1 . . 121.3(3) ?
F22 C22 C23 . . 114.8(4) ?
F22 C22 C21 . . 121.3(4) ?
C23 C22 C21 . . 123.9(4) ?
F23 C23 C24 . . 120.3(4) ?
F23 C23 C22 . . 119.3(4) ?
C24 C23 C22 . . 120.4(4) ?
F24 C24 C23 . . 121.4(4) ?
F24 C24 C25 . . 119.7(4) ?
C23 C24 C25 . . 118.9(4) ?
F25 C25 C26 . . 121.3(4) ?
F25 C25 C24 . . 119.5(4) ?
C26 C25 C24 . . 119.2(4) ?
F26 C26 C25 . . 115.6(4) ?
F26 C26 C21 . . 119.8(4) ?
C25 C26 C21 . . 124.6(4) ?
C36 N31 C32 . . 118.4(3) ?
C36 N31 B1 . . 120.6(3) ?
C32 N31 B1 . . 119.5(3) ?
N31 C32 C33 . . 121.8(4) ?
N31 C32 H32 . . 119.1 ?
C33 C32 H32 . . 119.1 ?
C32 C33 C34 . . 119.7(4) ?
C32 C33 H33 . . 120.2 ?
C34 C33 H33 . . 120.2 ?
C33 C34 C35 . . 118.8(4) ?
C33 C34 H34 . . 120.6 ?
C35 C34 H34 . . 120.6 ?
C36 C35 C34 . . 119.1(4) ?
C36 C35 H35 . . 120.4 ?
C34 C35 H35 . . 120.4 ?
N31 C36 C35 . . 122.0(4) ?
N31 C36 H36 . . 119.0 ?
C35 C36 H36 . . 119.0 ?

loop_
_geom_torsion_atom_site_label_1
_geom_torsion_atom_site_label_2
_geom_torsion_atom_site_label_3
_geom_torsion_atom_site_label_4
_geom_torsion_site_symmetry_1
_geom_torsion_site_symmetry_2
_geom_torsion_site_symmetry_3
_geom_torsion_site_symmetry_4
_geom_torsion
_geom_torsion_publ_flag
C6 C4 C5 B1 . . . . -99.4(5) ?
C3 C4 C5 B1 . . . . 81.1(5) ?
N31 B1 C5 C4 . . . . 52.7(5) ?
C21 B1 C5 C4 . . . . 170.3(3) ?
C11 B1 C5 C4 . . . . -68.2(5) ?
C5 C4 C6 C7 . . . . -175.9(5) ?
C3 C4 C6 C7 . . . . 3.6(8) ?
C6 C4 C3 C10A . . . . 27.(3) ?
C5 C4 C3 C10A . . . . -154.(2) ?
C6 C4 C3 C2 . . . . -101.0(5) ?
C5 C4 C3 C2 . . . . 78.4(5) ?
C6 C4 C3 C10 . . . . 28.4(7) ?
C5 C4 C3 C10 . . . . -152.1(5) ?
C1 C2 C3 C10A . . . . 98.5(16) ?
C1 C2 C3 C4 . . . . -122.4(7) ?
C1 C2 C3 C10 . . . . 109.9(7) ?
C4 C6 C7 C8A . . . . -29.(2) ?
C4 C6 C7 C8 . . . . 31.5(8) ?
C6 C7 C8 C9 . . . . -75.7(8) ?
C7 C8 C9 C10 . . . . 36.3(13) ?
C8 C9 C10 C3 . . . . 49.7(13) ?
C4 C3 C10 C9 . . . . -80.4(9) ?
C2 C3 C10 C9 . . . . 45.8(9) ?
C6 C7 C8A C9A . . . . 51.(4) ?
C7 C8A C9A C10A . . . . -69.(6) ?
C4 C3 C10A C9A . . . . -55.(4) ?
C2 C3 C10A C9A . . . . 75.(4) ?
C8A C9A C10A C3 . . . . 70.(6) ?
N31 B1 C11 C16 . . . . 21.6(6) ?
C5 B1 C11 C16 . . . . 137.1(4) ?
C21 B1 C11 C16 . . . . -96.9(5) ?
N31 B1 C11 C12 . . . . -162.0(4) ?
C5 B1 C11 C12 . . . . -46.4(5) ?
C21 B1 C11 C12 . . . . 79.5(4) ?
C16 C11 C12 F12 . . . . 173.1(4) ?
B1 C11 C12 F12 . . . . -4.0(6) ?
C16 C11 C12 C13 . . . . -5.9(6) ?
B1 C11 C12 C13 . . . . 177.1(4) ?
F12 C12 C13 F13 . . . . 3.7(6) ?
C11 C12 C13 F13 . . . . -177.3(4) ?
F12 C12 C13 C14 . . . . -177.2(4) ?
C11 C12 C13 C14 . . . . 1.7(7) ?
F13 C13 C14 F14 . . . . 2.7(6) ?
C12 C13 C14 F14 . . . . -176.3(4) ?
F13 C13 C14 C15 . . . . -177.5(4) ?
C12 C13 C14 C15 . . . . 3.5(6) ?
F14 C14 C15 F15 . . . . -3.5(6) ?
C13 C14 C15 F15 . . . . 176.7(4) ?
F14 C14 C15 C16 . . . . 175.9(4) ?
C13 C14 C15 C16 . . . . -4.0(6) ?
F15 C15 C16 F16 . . . . -1.2(6) ?
C14 C15 C16 F16 . . . . 179.5(4) ?
F15 C15 C16 C11 . . . . 178.6(4) ?
C14 C15 C16 C11 . . . . -0.7(6) ?
C12 C11 C16 F16 . . . . -174.9(4) ?
B1 C11 C16 F16 . . . . 1.8(6) ?
C12 C11 C16 C15 . . . . 5.3(6) ?
B1 C11 C16 C15 . . . . -178.0(4) ?
N31 B1 C21 C22 . . . . 139.1(4) ?
C5 B1 C21 C22 . . . . 26.4(6) ?
C11 B1 C21 C22 . . . . -101.3(4) ?
N31 B1 C21 C26 . . . . -47.9(5) ?
C5 B1 C21 C26 . . . . -160.7(4) ?
C11 B1 C21 C26 . . . . 71.7(4) ?
C26 C21 C22 F22 . . . . 180.0(3) ?
B1 C21 C22 F22 . . . . -6.6(6) ?
C26 C21 C22 C23 . . . . -1.4(6) ?
B1 C21 C22 C23 . . . . 172.1(4) ?
F22 C22 C23 F23 . . . . 0.5(5) ?
C21 C22 C23 F23 . . . . -178.2(4) ?
F22 C22 C23 C24 . . . . -179.4(4) ?
C21 C22 C23 C24 . . . . 1.9(7) ?
F23 C23 C24 F24 . . . . -0.5(6) ?
C22 C23 C24 F24 . . . . 179.3(4) ?
F23 C23 C24 C25 . . . . 178.9(4) ?
C22 C23 C24 C25 . . . . -1.2(6) ?
F24 C24 C25 F25 . . . . -1.0(6) ?
C23 C24 C25 F25 . . . . 179.5(4) ?
F24 C24 C25 C26 . . . . 179.7(4) ?
C23 C24 C25 C26 . . . . 0.2(6) ?
F25 C25 C26 F26 . . . . 1.9(6) ?
C24 C25 C26 F26 . . . . -178.8(4) ?
F25 C25 C26 C21 . . . . -179.1(4) ?
C24 C25 C26 C21 . . . . 0.3(6) ?
C22 C21 C26 F26 . . . . 179.4(3) ?
B1 C21 C26 F26 . . . . 5.6(6) ?
C22 C21 C26 C25 . . . . 0.3(6) ?
B1 C21 C26 C25 . . . . -173.4(4) ?
C5 B1 N31 C36 . . . . 87.0(4) ?
C21 B1 N31 C36 . . . . -33.2(5) ?
C11 B1 N31 C36 . . . . -148.7(4) ?
C5 B1 N31 C32 . . . . -79.3(4) ?
C21 B1 N31 C32 . . . . 160.5(3) ?
C11 B1 N31 C32 . . . . 45.0(5) ?
C36 N31 C32 C33 . . . . 4.0(6) ?
B1 N31 C32 C33 . . . . 170.6(4) ?
N31 C32 C33 C34 . . . . -2.9(6) ?
C32 C33 C34 C35 . . . . 0.5(6) ?
C33 C34 C35 C36 . . . . 0.8(7) ?
C32 N31 C36 C35 . . . . -2.7(6) ?
B1 N31 C36 C35 . . . . -169.1(4) ?
C34 C35 C36 N31 . . . . 0.3(6) ?

_shelx_res_file                  
;


    erk9368.res created by SHELXL-2014/7


TITL erk9368.res in P2(1)2(1)2(1)
CELL  1.54178   9.7240  14.9525  16.4897   90.000   90.000   90.000
ZERR    4.000   0.0003   0.0004   0.0005    0.000    0.000    0.000
LATT -1
SYMM 1/2-X, -Y, 1/2+Z
SYMM -X, 1/2+Y, 1/2-Z
SYMM 1/2+X, 1/2-Y, -Z
SFAC C  H  B  N  F
UNIT 108  80  4  4  40
SIZE 0.087 0.119 0.173
TEMP -173.180
ACTA
CONF

L.S. 30
BOND $H
FMAP 2
PLAN 10

OMIT     3   0  16
OMIT    -2   4  16
OMIT     3   3   0

WGHT    0.028100    1.402800
FVAR       0.54707   0.82167
B1    3    0.679768    0.357249    0.683641    11.00000    0.02082    0.02792 =
         0.02164   -0.00015    0.00128   -0.00258
C1    1    0.373392    0.206112    0.872755    11.00000    0.06426    0.07896 =
         0.07727    0.03701    0.03166    0.01599
AFIX  93
H1A   2    0.364934    0.269055    0.878803    11.00000   -1.20000
H1B   2    0.294119    0.169156    0.876051    11.00000   -1.20000
AFIX   0
C2    1    0.492029    0.170968    0.860119    11.00000    0.05812    0.05008 =
         0.04534    0.01672    0.02415    0.01330
AFIX  43
H2    2    0.495946    0.107797    0.854421    11.00000   -1.20000
AFIX   0

C4    1    0.694565    0.202845    0.771722    11.00000    0.03038    0.02376 =
         0.02473   -0.00276    0.00183   -0.00581
C5    1    0.633374    0.253220    0.700977    11.00000    0.02166    0.02676 =
         0.02827   -0.00190    0.00011   -0.00230
AFIX  23
H5A   2    0.532257    0.252822    0.707961    11.00000   -1.20000
H5B   2    0.653669    0.218440    0.651312    11.00000   -1.20000
AFIX   0
C6    1    0.798483    0.145491    0.759884    11.00000    0.04165    0.03350 =
         0.02866   -0.00070    0.00449    0.00519
AFIX  43
H6    2    0.832306    0.143138    0.705877    11.00000   -1.20000
AFIX   0

SIMU 0.02 0.04 0.9 C3 > C10A
SAME C3 C7 C8A C9A c10A
SADI C3 C10
SADI C8 C9 C9 C10
SADI C7 C8

ISOR 0.007 C3 > C10A

C3    1    0.628012    0.222639    0.853467    11.00000    0.05339    0.03436 =
         0.02945    0.00667    0.00830    0.00607
AFIX  13
H3    2    0.603325    0.287559    0.852916    11.00000   -1.20000
AFIX   0
C7    1    0.870476    0.083847    0.819039    11.00000    0.05821    0.04813 =
         0.04815    0.00615    0.00072    0.02116
PART 1 21
AFIX  23
H7A   2    0.908438    0.032591    0.788328    21.00000   -1.20000
H7B   2    0.949068    0.116546    0.843068    21.00000   -1.20000
AFIX  23
PART 2 -21
H7C   2    0.824160    0.025160    0.813885   -21.00000   -1.20000
H7D   2    0.964715    0.075571    0.797596   -21.00000   -1.20000
AFIX   0
PART 0
PART 1 21
C8    1    0.784107    0.048239    0.886236    21.00000    0.04413    0.02615 =
         0.04396    0.01184   -0.00420   -0.00084
AFIX  23
H8A   2    0.831369   -0.004335    0.909795    21.00000   -1.20000
H8B   2    0.696070    0.027049    0.862996    21.00000   -1.20000
AFIX   0
C9    1    0.752225    0.113071    0.954037    21.00000    0.05877    0.04241 =
         0.04002    0.01684   -0.00516   -0.00522
AFIX  23
H9A   2    0.828937    0.112065    0.993499    21.00000   -1.20000
H9B   2    0.668384    0.092568    0.982575    21.00000   -1.20000
AFIX   0
C10   1    0.730132    0.209431    0.925548    21.00000    0.07162    0.03276 =
         0.02206   -0.00047    0.00425    0.00559
AFIX  23
H10A  2    0.820404    0.234422    0.909511    21.00000   -1.20000
H10B  2    0.696438    0.244931    0.972169    21.00000   -1.20000
AFIX   0
PART 2 -21
C8A   1    0.886274    0.099652    0.906660   -21.00000    0.06430    0.06701 =
         0.06458   -0.00219    0.00328    0.01203
AFIX  23
H801  2    0.953241    0.148861    0.914004   -21.00000   -1.20000
H802  2    0.927226    0.045300    0.930995   -21.00000   -1.20000
AFIX   0
C9A   1    0.757358    0.122927    0.954664   -21.00000    0.05068    0.04802 =
         0.04476    0.00363   -0.00204   -0.00022
AFIX  23
H901  2    0.779799    0.120179    1.013171   -21.00000   -1.20000
H902  2    0.686923    0.076648    0.943791   -21.00000   -1.20000
AFIX   0
C10A  1    0.694632    0.214761    0.936486   -21.00000    0.05394    0.04683 =
         0.04244   -0.00135    0.00447   -0.01183
AFIX  23
H10C  2    0.624636    0.228209    0.978343   -21.00000   -1.20000
H10D  2    0.767782    0.260551    0.940921   -21.00000   -1.20000
AFIX   0
PART 0

C11   1    0.630104    0.431684    0.751213    11.00000    0.02099    0.02750 =
         0.01810    0.00392   -0.00184    0.00027
C12   1    0.493401    0.430765    0.778523    11.00000    0.02361    0.02447 =
         0.02448    0.00066   -0.00178   -0.00200
F12   5    0.403730    0.372350    0.745146    11.00000    0.02288    0.03616 =
         0.04243   -0.00443    0.00302   -0.00512
C13   1    0.440702    0.486514    0.837003    11.00000    0.02646    0.03678 =
         0.02395    0.00577    0.00516    0.00756
F13   5    0.308910    0.476922    0.860667    11.00000    0.03412    0.04392 =
         0.04303    0.00371    0.01635    0.00899
C14   1    0.522177    0.550176    0.871610    11.00000    0.04481    0.02716 =
         0.01978    0.00030   -0.00081    0.01444
F14   5    0.475014    0.602080    0.931913    11.00000    0.06134    0.03694 =
         0.02269   -0.00609    0.00056    0.01878
C15   1    0.653816    0.559640    0.843341    11.00000    0.03774    0.02425 =
         0.02330   -0.00197   -0.01050    0.00607
F15   5    0.734214    0.625331    0.873988    11.00000    0.04573    0.02660 =
         0.04580   -0.00933   -0.01456    0.00119
C16   1    0.704706    0.502254    0.784818    11.00000    0.02080    0.02679 =
         0.02876    0.00082   -0.00119    0.00067
F16   5    0.835271    0.518330    0.761065    11.00000    0.02298    0.02947 =
         0.04684   -0.00671   -0.00087   -0.00470
C21   1    0.623901    0.396239    0.596332    11.00000    0.02265    0.02298 =
         0.01752   -0.00058    0.00157    0.00294
C22   1    0.507245    0.366581    0.555697    11.00000    0.02252    0.02825 =
         0.02525   -0.00020    0.00139    0.00108
F22   5    0.435362    0.294886    0.582190    11.00000    0.02735    0.03592 =
         0.03060    0.00378   -0.00617   -0.00536
C23   1    0.453936    0.407493    0.487483    11.00000    0.02377    0.03818 =
         0.02298   -0.00370   -0.00263    0.00635
F23   5    0.337604    0.374726    0.453670    11.00000    0.03167    0.05223 =
         0.03339   -0.00145   -0.01248    0.00307
C24   1    0.517608    0.479608    0.454625    11.00000    0.03344    0.03555 =
         0.01706    0.00423    0.00177    0.01205
F24   5    0.468411    0.519832    0.387926    11.00000    0.04742    0.05569 =
         0.02653    0.01379   -0.00169    0.01366
C25   1    0.634907    0.512291    0.491394    11.00000    0.03797    0.02579 =
         0.02462    0.00373    0.00910    0.00530
F25   5    0.699580    0.583236    0.459192    11.00000    0.05059    0.03091 =
         0.03539    0.01231    0.00766    0.00104
C26   1    0.684114    0.470629    0.560203    11.00000    0.02454    0.02430 =
         0.02392    0.00029    0.00153    0.00106
F26   5    0.797852    0.507604    0.593444    11.00000    0.03544    0.02932 =
         0.03415    0.00421   -0.00199   -0.00815
N31   4    0.846466    0.348421    0.681337    11.00000    0.02162    0.02071 =
         0.02275    0.00063    0.00145   -0.00193
C32   1    0.917426    0.343603    0.751675    11.00000    0.02239    0.02664 =
         0.02810   -0.00356   -0.00179   -0.00037
AFIX  43
H32   2    0.870737    0.354452    0.801316    11.00000   -1.20000
AFIX   0
C33   1    1.055446    0.323412    0.753346    11.00000    0.02916    0.03156 =
         0.03530   -0.00760   -0.00898   -0.00087
AFIX  43
H33   2    1.103935    0.323150    0.803361    11.00000   -1.20000
AFIX   0
C34   1    1.122915    0.303598    0.682214    11.00000    0.02023    0.02757 =
         0.05015   -0.00565   -0.00154    0.00073
AFIX  43
H34   2    1.218033    0.289103    0.682502    11.00000   -1.20000
AFIX   0
C35   1    1.049688    0.305168    0.610237    11.00000    0.02673    0.02903 =
         0.03916    0.00026    0.00840   -0.00196
AFIX  43
H35   2    1.093625    0.291021    0.560405    11.00000   -1.20000
AFIX   0
C36   1    0.911958    0.327564    0.611814    11.00000    0.02434    0.02441 =
         0.02776    0.00023    0.00232   -0.00158
AFIX  43
H36   2    0.861804    0.328298    0.562377    11.00000   -1.20000
AFIX   0
HKLF 4

REM  erk9368.res in P2(1)2(1)2(1)
REM R1 =  0.0457 for    3722 Fo > 4sig(Fo)  and  0.0578 for all    4353 data
REM    380 parameters refined using     71 restraints

END

WGHT      0.0283      1.4035

REM Highest difference peak  0.273,  deepest hole -0.219,  1-sigma level  0.050
Q1    1   0.5264  0.2255  0.8977  11.00000  0.05    0.27
Q2    1   0.5451  0.2807  0.9423  11.00000  0.05    0.21
Q3    1   1.2104  0.3449  0.6258  11.00000  0.05    0.18
Q4    1   0.9533  0.1490  0.8254  11.00000  0.05    0.18
Q5    1   0.4778  0.2591  0.9524  11.00000  0.05    0.18
Q6    1   0.7654 -0.0157  0.9374  11.00000  0.05    0.17
Q7    1   0.9273  0.0150  0.8382  11.00000  0.05    0.17
Q8    1   0.6513  0.4429  0.6139  11.00000  0.05    0.16
Q9    1   0.5671  0.1771  1.0110  11.00000  0.05    0.16
Q10   1   0.6518  0.0861  0.8865  11.00000  0.05    0.16
;
_shelx_res_checksum              36350
####################################################################### 
# 
# This file contains crystal structure data downloaded from the 
# Cambridge Structural Database (CSD) hosted by the Cambridge 
# Crystallographic Data Centre (CCDC).
# 
# Full information about CCDC data access policies and citation 
# guidelines are available at http://www.ccdc.cam.ac.uk/access/V1 
# 
# Audit and citation data items may have been added by the CCDC. 
# Please retain this information to preserve the provenance of 
# this file and to allow appropriate attribution of the data. 
# 
#######################################################################

data_erk9502
_database_code_depnum_ccdc_archive 'CCDC 1922913'
loop_
_audit_author_name
_audit_author_address
'Constantin G. Daniliuc'
;Organisch Chemisches Institut WWU University of Muenster
Germany
;
_audit_update_record             
;
2019-06-13 deposited with the CCDC.	2019-12-17 downloaded from the CCDC.
;

_audit_creation_method           'APEX3 v2016.1-0'
_chemical_name_systematic        ?
_chemical_name_common            ?
_chemical_formula_moiety         ?
_chemical_formula_sum            'C46 H38 B Cl2 F10 P'
_chemical_formula_iupac          ?
_chemical_formula_weight         893.44

_chemical_melting_point          ?

_space_group_crystal_system      monoclinic
_space_group_name_H-M_alt        'P 1 21/c 1'
_space_group_name_Hall           '-P 2ybc'
loop_
_space_group_symop_operation_xyz
'x, y, z'
'-x, y+1/2, -z+1/2'
'-x, -y, -z'
'x, -y-1/2, z-1/2'

_cell_length_a                   11.6050(3)
_cell_length_b                   20.1373(4)
_cell_length_c                   17.8823(4)
_cell_angle_alpha                90
_cell_angle_beta                 102.818(2)
_cell_angle_gamma                90
_cell_volume                     4074.83(16)
_cell_formula_units_Z            4
_cell_measurement_reflns_used    6466
_cell_measurement_theta_min      3.3528
_cell_measurement_theta_max      65.9582
_cell_measurement_temperature    100.(2)

_exptl_crystal_description       prism
_exptl_crystal_colour            colourless
_exptl_crystal_size_max          0.180
_exptl_crystal_size_mid          0.140
_exptl_crystal_size_min          0.060
_exptl_crystal_density_diffrn    1.456
_exptl_crystal_density_meas      ?
_exptl_crystal_density_method    'not measured'
_exptl_crystal_F_000             1832

_exptl_absorpt_coefficient_mu    2.507
_exptl_absorpt_correction_type   multi-scan
_exptl_absorpt_process_details   
;
Bruker AXS (2014). SADABS, Version 2014/5, Bruker AXS Inc., Madison, Wisconsin,
USA.
;
_exptl_absorpt_correction_T_min  0.71
_exptl_absorpt_correction_T_max  0.86

_exptl_special_details           
;
;

_diffrn_ambient_temperature      100.(2)

_diffrn_source                   'fine-focus sealed tube'
_diffrn_source_type              'fine-focus sealed tube'

_diffrn_radiation_type           CuK\a
_diffrn_radiation_wavelength     1.54178
_diffrn_radiation_monochromator  graphite

_diffrn_measurement_device_type  'Kappa CCD APEXII'
_diffrn_measurement_method       'phi / omega scans'

_diffrn_detector_area_resol_mean 8.3333

_diffrn_reflns_number            46629
_diffrn_reflns_av_R_equivalents  0.0722
_diffrn_reflns_av_unetI/netI     0.0442
_diffrn_reflns_theta_min         3.91
_diffrn_reflns_theta_max         66.67
_diffrn_reflns_theta_full        66.67
_diffrn_measured_fraction_theta_max 0.997
_diffrn_measured_fraction_theta_full 0.997
_diffrn_reflns_limit_h_min       -13
_diffrn_reflns_limit_h_max       13
_diffrn_reflns_limit_k_min       -23
_diffrn_reflns_limit_k_max       23
_diffrn_reflns_limit_l_min       -20
_diffrn_reflns_limit_l_max       21

_refine_special_details          
;

Reflections were merged by SHELXL according to the crystal
class for the calculation of statistics and refinement.

_reflns_Friedel_fraction is defined as the number of unique
Friedel pairs measured divided by the number that would be
possible theoretically, ignoring centric projections and
systematic absences.

One dichloromethane molecule and one CH=CH2 group are 
disordered over two positions. Several restraints (SADI,
SAME, ISOR and SIMU) were used in order to improve refinement
stability.
;

_reflns_number_total             7186
_reflns_number_gt                5465
_reflns_threshold_expression     'I > 2\s(I)'

_refine_ls_structure_factor_coef Fsqd
_refine_ls_matrix_type           full
_refine_ls_R_factor_all          0.0694
_refine_ls_R_factor_gt           0.0510
_refine_ls_wR_factor_gt          0.1341
_refine_ls_wR_factor_ref         0.1472
_refine_ls_goodness_of_fit_ref   1.026
_refine_ls_restrained_S_all      1.045
_refine_ls_number_reflns         7186
_refine_ls_number_parameters     588
_refine_ls_number_restraints     88
_refine_ls_number_constraints    ?
_refine_ls_hydrogen_treatment    constr
_refine_ls_weighting_scheme      calc
_refine_ls_weighting_details     
'w=1/[\s^2^(Fo^2^)+(0.0968P)^2^+0.0115P] where P=(Fo^2^+2Fc^2^)/3'

_atom_sites_solution_hydrogens   geom
_atom_sites_solution_primary     ?
_atom_sites_solution_secondary   ?

_refine_ls_shift/su_max          0.000
_refine_ls_shift/su_mean         0.000
_refine_diff_density_max         0.581
_refine_diff_density_min         -0.395
_refine_ls_extinction_method     none
_refine_ls_extinction_coef       ?

loop_
_atom_type_symbol
_atom_type_description
_atom_type_scat_dispersion_real
_atom_type_scat_dispersion_imag
_atom_type_scat_source
C C 0.0181 0.0091 'International Tables Vol C Tables 4.2.6.8 and 6.1.1.4'
H H 0.0000 0.0000 'International Tables Vol C Tables 4.2.6.8 and 6.1.1.4'
B B 0.0090 0.0039 'International Tables Vol C Tables 4.2.6.8 and 6.1.1.4'
F F 0.0727 0.0534 'International Tables Vol C Tables 4.2.6.8 and 6.1.1.4'
P P 0.2955 0.4335 'International Tables Vol C Tables 4.2.6.8 and 6.1.1.4'
Cl Cl 0.3639 0.7018 'International Tables Vol C Tables 4.2.6.8 and 6.1.1.4'

_computing_data_collection       'APEX3 v2016.1-0 (Bruker AXS Inc., 2016)'
_computing_cell_refinement       'SAINT V8.37A (Bruker AXS Inc., 2015)'
_computing_data_reduction        'SAINT V8.37A (Bruker AXS Inc., 2015)'
_computing_structure_solution    'SHELXL-2014/7 (Sheldrick, 2014)'
_computing_structure_refinement  'SHELXL-2014/7 (Sheldrick, 2014)'
_computing_molecular_graphics    'APEX3 v2016.1-0 (Bruker AXS Inc., 2016)'
_computing_publication_material  'APEX3 v2016.1-0 (Bruker AXS Inc., 2016)'

loop_
_atom_site_type_symbol
_atom_site_label
_atom_site_fract_x
_atom_site_fract_y
_atom_site_fract_z
_atom_site_U_iso_or_equiv
_atom_site_adp_type
_atom_site_calc_flag
_atom_site_refinement_flags_adp
_atom_site_refinement_flags_occupancy
_atom_site_refinement_flags_posn
_atom_site_occupancy
_atom_site_disorder_assembly
_atom_site_disorder_group
P P1 0.31171(5) 0.34845(3) 0.78863(4) 0.02480(17) Uani d . . . 1.0 . .
B B1 0.3098(2) 0.56760(13) 0.75910(17) 0.0255(6) Uani d . . . 1.0 . .
C C3 0.2893(2) 0.55540(13) 0.54010(15) 0.0307(6) Uani d . . D 1.0 . .
H H3 0.3753 0.5663 0.5565 0.037 Uiso calc U P R 0.849(13) A 1
H H3A 0.3759 0.5647 0.5554 0.037 Uiso calc U P R 0.151(13) A 2
C C2 0.2782(10) 0.4936(6) 0.4902(8) 0.036(2) Uani d U P D 0.849(13) A 1
H H2 0.2029 0.4856 0.4577 0.043 Uiso calc U P R 0.849(13) A 1
C C1 0.3604(4) 0.4504(2) 0.4871(3) 0.0489(15) Uani d U P D 0.849(13) A 1
H H1A 0.4374 0.4558 0.5184 0.059 Uiso calc U P R 0.849(13) A 1
H H1B 0.3433 0.4133 0.4535 0.059 Uiso calc U P R 0.849(13) A 1
C C2A 0.270(5) 0.497(4) 0.485(5) 0.037(10) Uani d U P D 0.151(13) A 2
H H2A 0.2018 0.4702 0.4817 0.045 Uiso calc U P R 0.151(13) A 2
C C1A 0.344(2) 0.4832(17) 0.4422(18) 0.065(9) Uani d U P D 0.151(13) A 2
H H1C 0.4124 0.5098 0.445 0.078 Uiso calc U P R 0.151(13) A 2
H H1D 0.3296 0.4464 0.4082 0.078 Uiso calc U P R 0.151(13) A 2
C C4 0.2418(2) 0.54509(12) 0.61372(15) 0.0269(5) Uani d . . . 1.0 . .
C C5 0.2740(2) 0.60229(12) 0.67301(15) 0.0273(5) Uani d . . . 1.0 . .
H H5A 0.2058 0.6325 0.6697 0.033 Uiso calc U . R 1.0 . .
H H5B 0.3414 0.6282 0.6629 0.033 Uiso calc U . R 1.0 . .
C C6 0.1050(2) 0.53746(12) 0.59324(15) 0.0276(5) Uani d . . . 1.0 . .
H H6 0.0866 0.4959 0.5623 0.033 Uiso calc U . R 1.0 . .
C C7 0.0442(2) 0.59479(13) 0.54335(15) 0.0311(6) Uani d . . . 1.0 . .
H H7A -0.0413 0.5851 0.527 0.037 Uiso calc U . R 1.0 . .
H H7B 0.0533 0.6359 0.5745 0.037 Uiso calc U . R 1.0 . .
C C8 0.0941(2) 0.60649(14) 0.47242(16) 0.0351(6) Uani d . . . 1.0 . .
H H8A 0.0741 0.5683 0.4371 0.042 Uiso calc U . R 1.0 . .
H H8B 0.0576 0.6468 0.4453 0.042 Uiso calc U . R 1.0 . .
C C9 0.2278(2) 0.61509(13) 0.49436(16) 0.0343(6) Uani d . . . 1.0 . .
H H9A 0.247 0.6559 0.5255 0.041 Uiso calc U . R 1.0 . .
H H9B 0.2582 0.6206 0.4472 0.041 Uiso calc U . R 1.0 . .
C C10 0.0616(2) 0.52739(12) 0.66633(15) 0.0268(5) Uani d . . . 1.0 . .
C C11 0.1311(2) 0.47739(12) 0.72180(15) 0.0272(5) Uani d . . . 1.0 . .
H H11A 0.1123 0.4321 0.7011 0.033 Uiso calc U . R 1.0 . .
H H11B 0.1063 0.4804 0.7712 0.033 Uiso calc U . R 1.0 . .
C C12 0.2662(2) 0.48845(12) 0.73626(15) 0.0258(5) Uani d . . . 1.0 . .
C C13 0.2973(2) 0.48344(12) 0.65730(15) 0.0274(5) Uani d . . . 1.0 . .
H H13A 0.3841 0.4833 0.6625 0.033 Uiso calc U . R 1.0 . .
H H13B 0.264 0.4424 0.6304 0.033 Uiso calc U . R 1.0 . .
C C14 -0.0293(2) 0.55909(12) 0.68348(16) 0.0312(6) Uani d . . . 1.0 . .
H H14A -0.051 0.5505 0.7307 0.037 Uiso calc U . R 1.0 . .
H H14B -0.0727 0.5904 0.6485 0.037 Uiso calc U . R 1.0 . .
C C15 0.3356(2) 0.43797(11) 0.79375(14) 0.0249(5) Uani d . . . 1.0 . .
H H15A 0.3253 0.4519 0.845 0.03 Uiso calc U . R 1.0 . .
H H15B 0.42 0.4449 0.7938 0.03 Uiso calc U . R 1.0 . .
C C21 0.2419(2) 0.60821(12) 0.81811(15) 0.0263(5) Uani d . . . 1.0 . .
C C22 0.1835(2) 0.58136(12) 0.87088(15) 0.0272(5) Uani d . . . 1.0 . .
F F22 0.18939(12) 0.51546(7) 0.88671(8) 0.0307(3) Uani d . . . 1.0 . .
C C23 0.1181(2) 0.61739(13) 0.91282(15) 0.0312(6) Uani d . . . 1.0 . .
F F23 0.06454(14) 0.58655(8) 0.96265(9) 0.0397(4) Uani d . . . 1.0 . .
C C24 0.1103(2) 0.68510(14) 0.90466(16) 0.0331(6) Uani d . . . 1.0 . .
F F24 0.04904(15) 0.72145(8) 0.94528(10) 0.0449(4) Uani d . . . 1.0 . .
C C25 0.1709(2) 0.71543(12) 0.85606(15) 0.0319(6) Uani d . . . 1.0 . .
F F25 0.16764(14) 0.78195(7) 0.84851(9) 0.0404(4) Uani d . . . 1.0 . .
C C26 0.2358(2) 0.67717(12) 0.81547(14) 0.0277(5) Uani d . . . 1.0 . .
F F26 0.29511(13) 0.71184(7) 0.77100(9) 0.0332(3) Uani d . . . 1.0 . .
C C31 0.4558(2) 0.57160(11) 0.79870(15) 0.0261(5) Uani d . . . 1.0 . .
F F32 0.42655(12) 0.54629(7) 0.92329(8) 0.0324(3) Uani d . . . 1.0 . .
C C32 0.4999(2) 0.56482(12) 0.87762(15) 0.0280(5) Uani d . . . 1.0 . .
F F33 0.64954(14) 0.56764(9) 0.99167(9) 0.0442(4) Uani d . . . 1.0 . .
C C33 0.6160(2) 0.57505(14) 0.91547(16) 0.0336(6) Uani d . . . 1.0 . .
F F34 0.81092(13) 0.60369(9) 0.90888(11) 0.0495(5) Uani d . . . 1.0 . .
C C34 0.6982(2) 0.59285(14) 0.87379(18) 0.0367(6) Uani d . . . 1.0 . .
F F35 0.74024(13) 0.61421(9) 0.75339(11) 0.0446(4) Uani d . . . 1.0 . .
C C35 0.6616(2) 0.59819(13) 0.79580(17) 0.0337(6) Uani d . . . 1.0 . .
F F36 0.52211(13) 0.59038(8) 0.68280(9) 0.0355(4) Uani d . . . 1.0 . .
C C36 0.5444(2) 0.58661(12) 0.76009(15) 0.0288(5) Uani d . . . 1.0 . .
C C41 0.1772(2) 0.32249(12) 0.81524(15) 0.0266(5) Uani d . . . 1.0 . .
C C42 0.1398(2) 0.35735(13) 0.87250(15) 0.0314(6) Uani d . . . 1.0 . .
H H42 0.1793 0.397 0.8926 0.038 Uiso calc U . R 1.0 . .
C C43 0.0449(3) 0.33434(14) 0.90032(17) 0.0374(6) Uani d . . . 1.0 . .
H H43 0.0198 0.358 0.9398 0.045 Uiso calc U . R 1.0 . .
C C44 -0.0137(2) 0.27666(14) 0.87065(17) 0.0364(6) Uani d . . . 1.0 . .
H H44 -0.0799 0.2615 0.8889 0.044 Uiso calc U . R 1.0 . .
C C45 0.0249(2) 0.24144(14) 0.81436(16) 0.0350(6) Uani d . . . 1.0 . .
H H45 -0.0144 0.2017 0.7946 0.042 Uiso calc U . R 1.0 . .
C C46 0.1203(2) 0.26380(13) 0.78659(15) 0.0302(5) Uani d . . . 1.0 . .
H H46 0.1468 0.2393 0.7482 0.036 Uiso calc U . R 1.0 . .
C C51 0.3176(2) 0.31051(12) 0.69859(15) 0.0285(5) Uani d . . . 1.0 . .
C C52 0.2182(2) 0.30933(13) 0.63769(15) 0.0308(6) Uani d . . . 1.0 . .
H H52 0.1462 0.3286 0.6438 0.037 Uiso calc U . R 1.0 . .
C C53 0.2246(2) 0.28032(13) 0.56888(16) 0.0348(6) Uani d . . . 1.0 . .
H H53 0.1572 0.2801 0.5275 0.042 Uiso calc U . R 1.0 . .
C C54 0.3294(3) 0.25143(15) 0.56019(17) 0.0406(7) Uani d . . . 1.0 . .
H H54 0.3336 0.231 0.5129 0.049 Uiso calc U . R 1.0 . .
C C55 0.4279(3) 0.25228(15) 0.62011(17) 0.0415(7) Uani d . . . 1.0 . .
H H55 0.4994 0.2324 0.6138 0.05 Uiso calc U . R 1.0 . .
C C56 0.4231(2) 0.28171(14) 0.68900(16) 0.0344(6) Uani d . . . 1.0 . .
H H56 0.4913 0.2824 0.7298 0.041 Uiso calc U . R 1.0 . .
C C61 0.4292(2) 0.31338(12) 0.86186(15) 0.0289(5) Uani d . . . 1.0 . .
C C62 0.4323(2) 0.24455(13) 0.87210(16) 0.0333(6) Uani d . . . 1.0 . .
H H62 0.377 0.2171 0.8388 0.04 Uiso calc U . R 1.0 . .
C C63 0.5156(2) 0.21654(14) 0.93071(17) 0.0370(6) Uani d . . . 1.0 . .
H H63 0.5187 0.1697 0.9372 0.044 Uiso calc U . R 1.0 . .
C C64 0.5946(3) 0.25659(15) 0.97988(17) 0.0419(7) Uani d . . . 1.0 . .
H H64 0.6514 0.2371 1.0205 0.05 Uiso calc U . R 1.0 . .
C C65 0.5919(3) 0.32401(15) 0.97079(18) 0.0440(7) Uani d . . . 1.0 . .
H H65 0.6468 0.3512 1.0048 0.053 Uiso calc U . R 1.0 . .
C C66 0.5086(2) 0.35281(14) 0.91155(18) 0.0395(7) Uani d . . . 1.0 . .
H H66 0.5064 0.3997 0.9053 0.047 Uiso calc U . R 1.0 . .
C C71 0.7803(7) 0.4260(5) 0.7311(6) 0.086(2) Uani d U P D 0.680(10) B 1
H H71C 0.801 0.4604 0.6967 0.104 Uiso calc U P R 0.680(10) B 1
H H71D 0.8245 0.3853 0.7241 0.104 Uiso calc U P R 0.680(10) B 1
Cl Cl1 0.8304(2) 0.45330(10) 0.82693(16) 0.0827(10) Uani d U P D 0.680(10) B 1
Cl Cl2 0.6304(3) 0.4092(2) 0.7015(3) 0.0963(13) Uani d U P D 0.680(10) B 1
C C71A 0.7856(14) 0.4067(10) 0.7596(8) 0.081(5) Uani d U P D 0.320(10) B 2
H H71A 0.8048 0.359 0.7569 0.097 Uiso calc U P R 0.320(10) B 2
H H71B 0.8474 0.4332 0.7429 0.097 Uiso calc U P R 0.320(10) B 2
Cl Cl1A 0.7760(13) 0.4281(7) 0.8503(5) 0.173(5) Uani d U P D 0.320(10) B 2
Cl Cl2A 0.6448(9) 0.4242(7) 0.7015(5) 0.121(3) Uani d U P D 0.320(10) B 2

loop_
_atom_site_aniso_label
_atom_site_aniso_U_11
_atom_site_aniso_U_22
_atom_site_aniso_U_33
_atom_site_aniso_U_12
_atom_site_aniso_U_13
_atom_site_aniso_U_23
P1 0.0276(3) 0.0220(3) 0.0235(3) 0.0014(2) 0.0030(2) -0.0018(2)
B1 0.0233(13) 0.0248(14) 0.0274(15) -0.0014(10) 0.0035(11) -0.0034(11)
C3 0.0307(13) 0.0338(13) 0.0282(14) -0.0064(10) 0.0075(11) -0.0031(11)
C2 0.041(3) 0.041(3) 0.027(3) -0.008(2) 0.011(3) -0.003(3)
C1 0.053(2) 0.047(2) 0.051(3) -0.0008(18) 0.0202(19) -0.014(2)
C2A 0.037(11) 0.040(11) 0.035(11) -0.001(6) 0.007(6) 0.002(6)
C1A 0.059(12) 0.079(14) 0.066(14) 0.007(9) 0.033(10) -0.010(11)
C4 0.0277(12) 0.0279(12) 0.0246(13) -0.0011(10) 0.0046(10) -0.0020(10)
C5 0.0269(12) 0.0264(12) 0.0282(13) 0.0000(10) 0.0053(10) -0.0005(10)
C6 0.0306(13) 0.0262(12) 0.0256(13) -0.0015(10) 0.0052(10) -0.0030(10)
C7 0.0319(13) 0.0297(13) 0.0293(14) -0.0018(10) 0.0012(11) -0.0006(11)
C8 0.0395(15) 0.0325(14) 0.0302(15) -0.0049(11) 0.0011(12) 0.0034(11)
C9 0.0404(15) 0.0333(14) 0.0288(14) -0.0074(11) 0.0067(12) 0.0015(11)
C10 0.0262(12) 0.0255(12) 0.0276(13) -0.0055(9) 0.0037(10) -0.0042(10)
C11 0.0279(12) 0.0259(12) 0.0278(13) -0.0008(9) 0.0056(10) -0.0024(10)
C12 0.0265(12) 0.0235(11) 0.0275(13) 0.0002(9) 0.0062(10) -0.0006(10)
C13 0.0279(12) 0.0266(12) 0.0276(13) -0.0022(10) 0.0059(10) -0.0056(10)
C14 0.0301(13) 0.0293(13) 0.0330(15) 0.0016(10) 0.0042(11) -0.0005(11)
C15 0.0282(12) 0.0222(12) 0.0245(13) -0.0006(9) 0.0061(10) -0.0031(10)
C21 0.0246(12) 0.0252(12) 0.0273(13) -0.0013(9) 0.0018(10) -0.0026(10)
C22 0.0266(12) 0.0276(12) 0.0264(13) -0.0008(9) 0.0039(10) -0.0039(10)
F22 0.0370(8) 0.0264(7) 0.0300(8) -0.0016(6) 0.0105(6) -0.0012(6)
C23 0.0287(13) 0.0372(14) 0.0277(14) 0.0001(10) 0.0062(11) -0.0044(11)
F23 0.0428(9) 0.0437(9) 0.0379(9) -0.0007(7) 0.0200(7) -0.0029(7)
C24 0.0345(13) 0.0373(15) 0.0280(14) 0.0070(11) 0.0081(11) -0.0059(11)
F24 0.0517(10) 0.0422(9) 0.0458(10) 0.0125(7) 0.0211(8) -0.0081(7)
C25 0.0369(14) 0.0261(13) 0.0299(14) 0.0049(10) 0.0014(11) -0.0049(11)
F25 0.0542(10) 0.0265(8) 0.0388(9) 0.0083(7) 0.0065(8) -0.0053(7)
C26 0.0281(12) 0.0289(13) 0.0244(13) -0.0015(10) 0.0023(10) -0.0032(10)
F26 0.0394(8) 0.0261(7) 0.0344(8) -0.0041(6) 0.0090(7) -0.0010(6)
C31 0.0273(12) 0.0209(11) 0.0300(14) 0.0013(9) 0.0062(10) -0.0021(10)
F32 0.0332(7) 0.0372(8) 0.0263(8) -0.0022(6) 0.0058(6) 0.0001(6)
C32 0.0288(12) 0.0247(12) 0.0314(14) -0.0009(10) 0.0090(11) -0.0032(10)
F33 0.0394(9) 0.0584(11) 0.0299(9) -0.0026(7) -0.0027(7) -0.0007(8)
C33 0.0312(14) 0.0357(14) 0.0310(15) 0.0006(11) 0.0006(11) -0.0017(11)
F34 0.0265(8) 0.0612(11) 0.0554(11) -0.0048(7) -0.0021(7) -0.0039(9)
C34 0.0247(13) 0.0369(15) 0.0447(17) -0.0008(11) -0.0006(12) -0.0042(12)
F35 0.0285(8) 0.0537(10) 0.0545(11) -0.0033(7) 0.0157(7) 0.0053(8)
C35 0.0251(12) 0.0329(14) 0.0447(17) -0.0008(10) 0.0112(12) 0.0003(12)
F36 0.0310(8) 0.0468(9) 0.0303(8) 0.0003(6) 0.0099(6) 0.0034(7)
C36 0.0287(13) 0.0275(13) 0.0300(14) 0.0013(10) 0.0060(10) 0.0001(10)
C41 0.0313(13) 0.0228(12) 0.0241(13) 0.0020(9) 0.0029(10) 0.0028(10)
C42 0.0393(14) 0.0266(13) 0.0282(14) -0.0018(10) 0.0070(11) -0.0030(10)
C43 0.0453(16) 0.0347(14) 0.0367(15) 0.0015(12) 0.0186(13) 0.0006(12)
C44 0.0374(14) 0.0371(15) 0.0354(15) -0.0027(11) 0.0098(12) 0.0082(12)
C45 0.0356(14) 0.0336(14) 0.0324(15) -0.0074(11) 0.0003(11) 0.0042(12)
C46 0.0343(13) 0.0284(13) 0.0271(13) 0.0007(10) 0.0051(11) -0.0008(10)
C51 0.0351(13) 0.0232(12) 0.0282(14) -0.0013(10) 0.0091(11) -0.0011(10)
C52 0.0321(13) 0.0282(13) 0.0312(14) 0.0009(10) 0.0051(11) -0.0012(11)
C53 0.0391(15) 0.0350(14) 0.0282(14) -0.0048(11) 0.0031(11) -0.0026(11)
C54 0.0510(17) 0.0442(16) 0.0295(15) -0.0037(13) 0.0153(13) -0.0074(12)
C55 0.0426(16) 0.0484(17) 0.0356(16) 0.0082(13) 0.0134(13) -0.0038(13)
C56 0.0338(14) 0.0380(15) 0.0308(15) 0.0006(11) 0.0057(11) -0.0008(11)
C61 0.0294(12) 0.0303(13) 0.0266(13) 0.0045(10) 0.0051(11) -0.0027(10)
C62 0.0335(13) 0.0349(14) 0.0301(14) 0.0023(11) 0.0042(11) -0.0033(11)
C63 0.0431(15) 0.0329(14) 0.0339(15) 0.0088(11) 0.0060(12) 0.0021(12)
C64 0.0428(16) 0.0457(17) 0.0330(16) 0.0159(13) -0.0011(13) -0.0042(13)
C65 0.0422(16) 0.0410(16) 0.0395(17) 0.0065(13) -0.0109(13) -0.0115(13)
C66 0.0397(15) 0.0318(14) 0.0408(17) 0.0034(11) -0.0041(13) -0.0062(12)
C71 0.091(4) 0.078(4) 0.099(4) -0.018(3) 0.039(3) -0.029(4)
Cl1 0.1044(16) 0.0686(12) 0.0832(15) 0.0450(10) 0.0383(10) 0.0159(9)
Cl2 0.0682(14) 0.0899(19) 0.149(3) -0.0003(12) 0.0633(17) 0.0207(16)
C71A 0.089(7) 0.072(7) 0.080(8) 0.024(6) 0.016(6) 0.001(6)
Cl1A 0.218(9) 0.177(8) 0.135(5) 0.130(8) 0.061(6) 0.005(5)
Cl2A 0.140(7) 0.118(6) 0.089(4) 0.059(5) -0.008(4) -0.014(4)

_geom_special_details            
;

All esds (except the esd in the dihedral angle between two l.s. planes)
are estimated using the full covariance matrix.  The cell esds are taken
into account individually in the estimation of esds in distances, angles
and torsion angles; correlations between esds in cell parameters are only
used when they are defined by crystal symmetry.  An approximate (isotropic)
treatment of cell esds is used for estimating esds involving l.s. planes.
;

loop_
_geom_bond_atom_site_label_1
_geom_bond_atom_site_label_2
_geom_bond_site_symmetry_2
_geom_bond_distance
_geom_bond_publ_flag
P1 C51 . 1.797(3) ?
P1 C41 . 1.807(3) ?
P1 C61 . 1.811(3) ?
P1 C15 . 1.823(2) ?
B1 C5 . 1.657(4) ?
B1 C21 . 1.665(4) ?
B1 C31 . 1.687(3) ?
B1 C12 . 1.695(3) ?
C3 C2A . 1.515(18) ?
C3 C2 . 1.520(5) ?
C3 C9 . 1.538(4) ?
C3 C4 . 1.550(4) ?
C3 H3 . 1.0 ?
C3 H3A . 1.0 ?
C2 C1 . 1.301(13) ?
C2 H2 . 0.95 ?
C1 H1A . 0.95 ?
C1 H1B . 0.95 ?
C2A C1A . 1.30(2) ?
C2A H2A . 0.95 ?
C1A H1C . 0.95 ?
C1A H1D . 0.95 ?
C4 C13 . 1.530(4) ?
C4 C5 . 1.554(3) ?
C4 C6 . 1.556(3) ?
C5 H5A . 0.99 ?
C5 H5B . 0.99 ?
C6 C10 . 1.515(4) ?
C6 C7 . 1.532(4) ?
C6 H6 . 1.0 ?
C7 C8 . 1.525(4) ?
C7 H7A . 0.99 ?
C7 H7B . 0.99 ?
C8 C9 . 1.523(4) ?
C8 H8A . 0.99 ?
C8 H8B . 0.99 ?
C9 H9A . 0.99 ?
C9 H9B . 0.99 ?
C10 C14 . 1.325(4) ?
C10 C11 . 1.514(4) ?
C11 C12 . 1.547(3) ?
C11 H11A . 0.99 ?
C11 H11B . 0.99 ?
C12 C13 . 1.537(4) ?
C12 C15 . 1.540(3) ?
C13 H13A . 0.99 ?
C13 H13B . 0.99 ?
C14 H14A . 0.95 ?
C14 H14B . 0.95 ?
C15 H15A . 0.99 ?
C15 H15B . 0.99 ?
C21 C22 . 1.388(4) ?
C21 C26 . 1.391(4) ?
C22 F22 . 1.356(3) ?
C22 C23 . 1.385(4) ?
C23 F23 . 1.346(3) ?
C23 C24 . 1.372(4) ?
C24 F24 . 1.341(3) ?
C24 C25 . 1.376(4) ?
C25 F25 . 1.346(3) ?
C25 C26 . 1.389(4) ?
C26 F26 . 1.355(3) ?
C31 C36 . 1.393(4) ?
C31 C32 . 1.397(4) ?
F32 C32 . 1.356(3) ?
C32 C33 . 1.383(4) ?
F33 C33 . 1.340(3) ?
C33 C34 . 1.382(4) ?
F34 C34 . 1.337(3) ?
C34 C35 . 1.369(4) ?
F35 C35 . 1.349(3) ?
C35 C36 . 1.388(4) ?
F36 C36 . 1.351(3) ?
C41 C42 . 1.388(4) ?
C41 C46 . 1.395(4) ?
C42 C43 . 1.385(4) ?
C42 H42 . 0.95 ?
C43 C44 . 1.390(4) ?
C43 H43 . 0.95 ?
C44 C45 . 1.384(4) ?
C44 H44 . 0.95 ?
C45 C46 . 1.385(4) ?
C45 H45 . 0.95 ?
C46 H46 . 0.95 ?
C51 C56 . 1.399(4) ?
C51 C52 . 1.400(4) ?
C52 C53 . 1.379(4) ?
C52 H52 . 0.95 ?
C53 C54 . 1.388(4) ?
C53 H53 . 0.95 ?
C54 C55 . 1.382(4) ?
C54 H54 . 0.95 ?
C55 C56 . 1.379(4) ?
C55 H55 . 0.95 ?
C56 H56 . 0.95 ?
C61 C66 . 1.380(4) ?
C61 C62 . 1.398(4) ?
C62 C63 . 1.379(4) ?
C62 H62 . 0.95 ?
C63 C64 . 1.380(4) ?
C63 H63 . 0.95 ?
C64 C65 . 1.367(4) ?
C64 H64 . 0.95 ?
C65 C66 . 1.393(4) ?
C65 H65 . 0.95 ?
C66 H66 . 0.95 ?
C71 Cl2 . 1.736(7) ?
C71 Cl1 . 1.770(8) ?
C71 H71C . 0.99 ?
C71 H71D . 0.99 ?
C71A Cl1A . 1.707(13) ?
C71A Cl2A . 1.766(13) ?
C71A H71A . 0.99 ?
C71A H71B . 0.99 ?

loop_
_geom_angle_atom_site_label_1
_geom_angle_atom_site_label_2
_geom_angle_atom_site_label_3
_geom_angle_site_symmetry_1
_geom_angle_site_symmetry_3
_geom_angle
_geom_angle_publ_flag
C51 P1 C41 . . 108.66(12) ?
C51 P1 C61 . . 108.04(12) ?
C41 P1 C61 . . 104.64(12) ?
C51 P1 C15 . . 115.45(11) ?
C41 P1 C15 . . 113.78(11) ?
C61 P1 C15 . . 105.52(12) ?
C5 B1 C21 . . 108.98(19) ?
C5 B1 C31 . . 113.0(2) ?
C21 B1 C31 . . 106.45(19) ?
C5 B1 C12 . . 99.94(19) ?
C21 B1 C12 . . 117.2(2) ?
C31 B1 C12 . . 111.39(19) ?
C2A C3 C9 . . 106.(4) ?
C2 C3 C9 . . 111.1(8) ?
C2A C3 C4 . . 115.(3) ?
C2 C3 C4 . . 112.9(5) ?
C9 C3 C4 . . 110.2(2) ?
C2 C3 H3 . . 107.5 ?
C9 C3 H3 . . 107.5 ?
C4 C3 H3 . . 107.5 ?
C2A C3 H3A . . 108.6 ?
C9 C3 H3A . . 108.6 ?
C4 C3 H3A . . 108.6 ?
C1 C2 C3 . . 127.3(9) ?
C1 C2 H2 . . 116.3 ?
C3 C2 H2 . . 116.3 ?
C2 C1 H1A . . 120.0 ?
C2 C1 H1B . . 120.0 ?
H1A C1 H1B . . 120.0 ?
C1A C2A C3 . . 122.(3) ?
C1A C2A H2A . . 119.1 ?
C3 C2A H2A . . 119.1 ?
C2A C1A H1C . . 120.0 ?
C2A C1A H1D . . 120.0 ?
H1C C1A H1D . . 120.0 ?
C13 C4 C3 . . 110.6(2) ?
C13 C4 C5 . . 104.10(19) ?
C3 C4 C5 . . 113.8(2) ?
C13 C4 C6 . . 109.4(2) ?
C3 C4 C6 . . 110.5(2) ?
C5 C4 C6 . . 108.20(19) ?
C4 C5 B1 . . 107.10(19) ?
C4 C5 H5A . . 110.3 ?
B1 C5 H5A . . 110.3 ?
C4 C5 H5B . . 110.3 ?
B1 C5 H5B . . 110.3 ?
H5A C5 H5B . . 108.5 ?
C10 C6 C7 . . 113.9(2) ?
C10 C6 C4 . . 109.1(2) ?
C7 C6 C4 . . 112.1(2) ?
C10 C6 H6 . . 107.1 ?
C7 C6 H6 . . 107.1 ?
C4 C6 H6 . . 107.1 ?
C8 C7 C6 . . 113.0(2) ?
C8 C7 H7A . . 109.0 ?
C6 C7 H7A . . 109.0 ?
C8 C7 H7B . . 109.0 ?
C6 C7 H7B . . 109.0 ?
H7A C7 H7B . . 107.8 ?
C9 C8 C7 . . 110.8(2) ?
C9 C8 H8A . . 109.5 ?
C7 C8 H8A . . 109.5 ?
C9 C8 H8B . . 109.5 ?
C7 C8 H8B . . 109.5 ?
H8A C8 H8B . . 108.1 ?
C8 C9 C3 . . 112.0(2) ?
C8 C9 H9A . . 109.2 ?
C3 C9 H9A . . 109.2 ?
C8 C9 H9B . . 109.2 ?
C3 C9 H9B . . 109.2 ?
H9A C9 H9B . . 107.9 ?
C14 C10 C11 . . 120.3(2) ?
C14 C10 C6 . . 124.7(2) ?
C11 C10 C6 . . 115.0(2) ?
C10 C11 C12 . . 112.7(2) ?
C10 C11 H11A . . 109.0 ?
C12 C11 H11A . . 109.0 ?
C10 C11 H11B . . 109.0 ?
C12 C11 H11B . . 109.0 ?
H11A C11 H11B . . 107.8 ?
C13 C12 C15 . . 112.0(2) ?
C13 C12 C11 . . 105.9(2) ?
C15 C12 C11 . . 112.1(2) ?
C13 C12 B1 . . 99.46(19) ?
C15 C12 B1 . . 112.1(2) ?
C11 C12 B1 . . 114.41(19) ?
C4 C13 C12 . . 104.86(19) ?
C4 C13 H13A . . 110.8 ?
C12 C13 H13A . . 110.8 ?
C4 C13 H13B . . 110.8 ?
C12 C13 H13B . . 110.8 ?
H13A C13 H13B . . 108.9 ?
C10 C14 H14A . . 120.0 ?
C10 C14 H14B . . 120.0 ?
H14A C14 H14B . . 120.0 ?
C12 C15 P1 . . 124.63(17) ?
C12 C15 H15A . . 106.2 ?
P1 C15 H15A . . 106.2 ?
C12 C15 H15B . . 106.2 ?
P1 C15 H15B . . 106.2 ?
H15A C15 H15B . . 106.4 ?
C22 C21 C26 . . 112.5(2) ?
C22 C21 B1 . . 127.6(2) ?
C26 C21 B1 . . 119.8(2) ?
F22 C22 C23 . . 114.1(2) ?
F22 C22 C21 . . 120.9(2) ?
C23 C22 C21 . . 125.0(2) ?
F23 C23 C24 . . 120.0(2) ?
F23 C23 C22 . . 120.4(2) ?
C24 C23 C22 . . 119.6(2) ?
F24 C24 C23 . . 121.0(2) ?
F24 C24 C25 . . 120.4(2) ?
C23 C24 C25 . . 118.5(2) ?
F25 C25 C24 . . 119.9(2) ?
F25 C25 C26 . . 120.4(2) ?
C24 C25 C26 . . 119.7(2) ?
F26 C26 C25 . . 115.2(2) ?
F26 C26 C21 . . 120.4(2) ?
C25 C26 C21 . . 124.4(2) ?
C36 C31 C32 . . 112.1(2) ?
C36 C31 B1 . . 125.8(2) ?
C32 C31 B1 . . 121.9(2) ?
F32 C32 C33 . . 114.8(2) ?
F32 C32 C31 . . 119.8(2) ?
C33 C32 C31 . . 125.3(2) ?
F33 C33 C34 . . 119.9(2) ?
F33 C33 C32 . . 120.8(2) ?
C34 C33 C32 . . 119.3(3) ?
F34 C34 C35 . . 121.0(3) ?
F34 C34 C33 . . 120.6(3) ?
C35 C34 C33 . . 118.3(2) ?
F35 C35 C34 . . 119.7(2) ?
F35 C35 C36 . . 119.8(3) ?
C34 C35 C36 . . 120.4(3) ?
F36 C36 C35 . . 114.0(2) ?
F36 C36 C31 . . 121.6(2) ?
C35 C36 C31 . . 124.3(3) ?
C42 C41 C46 . . 119.9(2) ?
C42 C41 P1 . . 118.53(19) ?
C46 C41 P1 . . 121.00(19) ?
C43 C42 C41 . . 120.0(2) ?
C43 C42 H42 . . 120.0 ?
C41 C42 H42 . . 120.0 ?
C42 C43 C44 . . 120.2(3) ?
C42 C43 H43 . . 119.9 ?
C44 C43 H43 . . 119.9 ?
C45 C44 C43 . . 119.7(3) ?
C45 C44 H44 . . 120.1 ?
C43 C44 H44 . . 120.1 ?
C44 C45 C46 . . 120.5(3) ?
C44 C45 H45 . . 119.8 ?
C46 C45 H45 . . 119.8 ?
C45 C46 C41 . . 119.7(2) ?
C45 C46 H46 . . 120.2 ?
C41 C46 H46 . . 120.2 ?
C56 C51 C52 . . 119.3(2) ?
C56 C51 P1 . . 119.6(2) ?
C52 C51 P1 . . 121.04(19) ?
C53 C52 C51 . . 120.2(2) ?
C53 C52 H52 . . 119.9 ?
C51 C52 H52 . . 119.9 ?
C52 C53 C54 . . 119.9(3) ?
C52 C53 H53 . . 120.0 ?
C54 C53 H53 . . 120.0 ?
C55 C54 C53 . . 120.1(3) ?
C55 C54 H54 . . 119.9 ?
C53 C54 H54 . . 119.9 ?
C56 C55 C54 . . 120.5(3) ?
C56 C55 H55 . . 119.7 ?
C54 C55 H55 . . 119.7 ?
C55 C56 C51 . . 119.8(3) ?
C55 C56 H56 . . 120.1 ?
C51 C56 H56 . . 120.1 ?
C66 C61 C62 . . 119.5(2) ?
C66 C61 P1 . . 121.9(2) ?
C62 C61 P1 . . 118.3(2) ?
C63 C62 C61 . . 119.9(3) ?
C63 C62 H62 . . 120.1 ?
C61 C62 H62 . . 120.1 ?
C62 C63 C64 . . 120.0(3) ?
C62 C63 H63 . . 120.0 ?
C64 C63 H63 . . 120.0 ?
C65 C64 C63 . . 120.7(3) ?
C65 C64 H64 . . 119.7 ?
C63 C64 H64 . . 119.7 ?
C64 C65 C66 . . 119.9(3) ?
C64 C65 H65 . . 120.1 ?
C66 C65 H65 . . 120.1 ?
C61 C66 C65 . . 120.1(3) ?
C61 C66 H66 . . 119.9 ?
C65 C66 H66 . . 119.9 ?
Cl2 C71 Cl1 . . 116.5(5) ?
Cl2 C71 H71C . . 108.2 ?
Cl1 C71 H71C . . 108.2 ?
Cl2 C71 H71D . . 108.2 ?
Cl1 C71 H71D . . 108.2 ?
H71C C71 H71D . . 107.3 ?
Cl1A C71A Cl2A . . 105.1(9) ?
Cl1A C71A H71A . . 110.7 ?
Cl2A C71A H71A . . 110.7 ?
Cl1A C71A H71B . . 110.7 ?
Cl2A C71A H71B . . 110.7 ?
H71A C71A H71B . . 108.8 ?

loop_
_geom_torsion_atom_site_label_1
_geom_torsion_atom_site_label_2
_geom_torsion_atom_site_label_3
_geom_torsion_atom_site_label_4
_geom_torsion_site_symmetry_1
_geom_torsion_site_symmetry_2
_geom_torsion_site_symmetry_3
_geom_torsion_site_symmetry_4
_geom_torsion
_geom_torsion_publ_flag
C9 C3 C2 C1 . . . . 136.7(13) ?
C4 C3 C2 C1 . . . . -98.9(11) ?
C9 C3 C2A C1A . . . . 90.(9) ?
C4 C3 C2A C1A . . . . -148.(8) ?
C2A C3 C4 C13 . . . . 57.(4) ?
C2 C3 C4 C13 . . . . 51.9(7) ?
C9 C3 C4 C13 . . . . 176.8(2) ?
C2A C3 C4 C5 . . . . 174.(4) ?
C2 C3 C4 C5 . . . . 168.7(7) ?
C9 C3 C4 C5 . . . . -66.4(3) ?
C2A C3 C4 C6 . . . . -64.(4) ?
C2 C3 C4 C6 . . . . -69.4(7) ?
C9 C3 C4 C6 . . . . 55.5(3) ?
C13 C4 C5 B1 . . . . -18.9(2) ?
C3 C4 C5 B1 . . . . -139.4(2) ?
C6 C4 C5 B1 . . . . 97.4(2) ?
C21 B1 C5 C4 . . . . -133.7(2) ?
C31 B1 C5 C4 . . . . 108.1(2) ?
C12 B1 C5 C4 . . . . -10.3(2) ?
C13 C4 C6 C10 . . . . 57.9(3) ?
C3 C4 C6 C10 . . . . 179.9(2) ?
C5 C4 C6 C10 . . . . -54.9(3) ?
C13 C4 C6 C7 . . . . -175.0(2) ?
C3 C4 C6 C7 . . . . -53.0(3) ?
C5 C4 C6 C7 . . . . 72.2(3) ?
C10 C6 C7 C8 . . . . 176.8(2) ?
C4 C6 C7 C8 . . . . 52.3(3) ?
C6 C7 C8 C9 . . . . -53.3(3) ?
C7 C8 C9 C3 . . . . 56.4(3) ?
C2A C3 C9 C8 . . . . 66.6(14) ?
C2 C3 C9 C8 . . . . 67.8(4) ?
C4 C3 C9 C8 . . . . -58.1(3) ?
C7 C6 C10 C14 . . . . 7.3(3) ?
C4 C6 C10 C14 . . . . 133.4(3) ?
C7 C6 C10 C11 . . . . -172.1(2) ?
C4 C6 C10 C11 . . . . -46.0(3) ?
C14 C10 C11 C12 . . . . -131.3(2) ?
C6 C10 C11 C12 . . . . 48.2(3) ?
C10 C11 C12 C13 . . . . -58.5(3) ?
C10 C11 C12 C15 . . . . 179.1(2) ?
C10 C11 C12 B1 . . . . 50.0(3) ?
C5 B1 C12 C13 . . . . 35.3(2) ?
C21 B1 C12 C13 . . . . 152.8(2) ?
C31 B1 C12 C13 . . . . -84.4(2) ?
C5 B1 C12 C15 . . . . 153.90(19) ?
C21 B1 C12 C15 . . . . -88.6(3) ?
C31 B1 C12 C15 . . . . 34.2(3) ?
C5 B1 C12 C11 . . . . -77.0(2) ?
C21 B1 C12 C11 . . . . 40.5(3) ?
C31 B1 C12 C11 . . . . 163.3(2) ?
C3 C4 C13 C12 . . . . 167.17(19) ?
C5 C4 C13 C12 . . . . 44.6(2) ?
C6 C4 C13 C12 . . . . -70.9(2) ?
C15 C12 C13 C4 . . . . -168.59(19) ?
C11 C12 C13 C4 . . . . 68.9(2) ?
B1 C12 C13 C4 . . . . -50.0(2) ?
C13 C12 C15 P1 . . . . -70.1(3) ?
C11 C12 C15 P1 . . . . 48.8(3) ?
B1 C12 C15 P1 . . . . 179.11(17) ?
C51 P1 C15 C12 . . . . 53.4(2) ?
C41 P1 C15 C12 . . . . -73.3(2) ?
C61 P1 C15 C12 . . . . 172.6(2) ?
C5 B1 C21 C22 . . . . 135.9(2) ?
C31 B1 C21 C22 . . . . -101.9(3) ?
C12 B1 C21 C22 . . . . 23.5(4) ?
C5 B1 C21 C26 . . . . -41.5(3) ?
C31 B1 C21 C26 . . . . 80.7(3) ?
C12 B1 C21 C26 . . . . -154.0(2) ?
C26 C21 C22 F22 . . . . -173.7(2) ?
B1 C21 C22 F22 . . . . 8.7(4) ?
C26 C21 C22 C23 . . . . 4.7(4) ?
B1 C21 C22 C23 . . . . -172.9(2) ?
F22 C22 C23 F23 . . . . -1.6(3) ?
C21 C22 C23 F23 . . . . 179.9(2) ?
F22 C22 C23 C24 . . . . 176.9(2) ?
C21 C22 C23 C24 . . . . -1.6(4) ?
F23 C23 C24 F24 . . . . -0.6(4) ?
C22 C23 C24 F24 . . . . -179.0(2) ?
F23 C23 C24 C25 . . . . 176.8(2) ?
C22 C23 C24 C25 . . . . -1.7(4) ?
F24 C24 C25 F25 . . . . -0.8(4) ?
C23 C24 C25 F25 . . . . -178.2(2) ?
F24 C24 C25 C26 . . . . 178.8(2) ?
C23 C24 C25 C26 . . . . 1.4(4) ?
F25 C25 C26 F26 . . . . 1.5(3) ?
C24 C25 C26 F26 . . . . -178.1(2) ?
F25 C25 C26 C21 . . . . -178.3(2) ?
C24 C25 C26 C21 . . . . 2.1(4) ?
C22 C21 C26 F26 . . . . 175.3(2) ?
B1 C21 C26 F26 . . . . -6.9(3) ?
C22 C21 C26 C25 . . . . -4.9(4) ?
B1 C21 C26 C25 . . . . 172.9(2) ?
C5 B1 C31 C36 . . . . -15.1(3) ?
C21 B1 C31 C36 . . . . -134.7(2) ?
C12 B1 C31 C36 . . . . 96.5(3) ?
C5 B1 C31 C32 . . . . 159.7(2) ?
C21 B1 C31 C32 . . . . 40.1(3) ?
C12 B1 C31 C32 . . . . -88.7(3) ?
C36 C31 C32 F32 . . . . -176.1(2) ?
B1 C31 C32 F32 . . . . 8.5(3) ?
C36 C31 C32 C33 . . . . 3.4(4) ?
B1 C31 C32 C33 . . . . -172.1(2) ?
F32 C32 C33 F33 . . . . -0.9(4) ?
C31 C32 C33 F33 . . . . 179.6(2) ?
F32 C32 C33 C34 . . . . 178.8(2) ?
C31 C32 C33 C34 . . . . -0.7(4) ?
F33 C33 C34 F34 . . . . -0.9(4) ?
C32 C33 C34 F34 . . . . 179.4(2) ?
F33 C33 C34 C35 . . . . 178.2(2) ?
C32 C33 C34 C35 . . . . -1.5(4) ?
F34 C34 C35 F35 . . . . 0.4(4) ?
C33 C34 C35 F35 . . . . -178.7(2) ?
F34 C34 C35 C36 . . . . 179.8(2) ?
C33 C34 C35 C36 . . . . 0.7(4) ?
F35 C35 C36 F36 . . . . 2.5(3) ?
C34 C35 C36 F36 . . . . -176.9(2) ?
F35 C35 C36 C31 . . . . -178.2(2) ?
C34 C35 C36 C31 . . . . 2.4(4) ?
C32 C31 C36 F36 . . . . 175.0(2) ?
B1 C31 C36 F36 . . . . -9.7(4) ?
C32 C31 C36 C35 . . . . -4.2(4) ?
B1 C31 C36 C35 . . . . 171.0(2) ?
C51 P1 C41 C42 . . . . -164.8(2) ?
C61 P1 C41 C42 . . . . 79.9(2) ?
C15 P1 C41 C42 . . . . -34.7(2) ?
C51 P1 C41 C46 . . . . 23.5(2) ?
C61 P1 C41 C46 . . . . -91.7(2) ?
C15 P1 C41 C46 . . . . 153.6(2) ?
C46 C41 C42 C43 . . . . -0.9(4) ?
P1 C41 C42 C43 . . . . -172.7(2) ?
C41 C42 C43 C44 . . . . -0.5(4) ?
C42 C43 C44 C45 . . . . 1.5(4) ?
C43 C44 C45 C46 . . . . -1.0(4) ?
C44 C45 C46 C41 . . . . -0.5(4) ?
C42 C41 C46 C45 . . . . 1.4(4) ?
P1 C41 C46 C45 . . . . 173.0(2) ?
C41 P1 C51 C56 . . . . -135.2(2) ?
C61 P1 C51 C56 . . . . -22.2(2) ?
C15 P1 C51 C56 . . . . 95.6(2) ?
C41 P1 C51 C52 . . . . 44.8(2) ?
C61 P1 C51 C52 . . . . 157.8(2) ?
C15 P1 C51 C52 . . . . -84.4(2) ?
C56 C51 C52 C53 . . . . -0.3(4) ?
P1 C51 C52 C53 . . . . 179.7(2) ?
C51 C52 C53 C54 . . . . 0.8(4) ?
C52 C53 C54 C55 . . . . -0.7(4) ?
C53 C54 C55 C56 . . . . 0.0(5) ?
C54 C55 C56 C51 . . . . 0.5(4) ?
C52 C51 C56 C55 . . . . -0.3(4) ?
P1 C51 C56 C55 . . . . 179.7(2) ?
C51 P1 C61 C66 . . . . 128.7(2) ?
C41 P1 C61 C66 . . . . -115.6(2) ?
C15 P1 C61 C66 . . . . 4.7(3) ?
C51 P1 C61 C62 . . . . -57.0(2) ?
C41 P1 C61 C62 . . . . 58.6(2) ?
C15 P1 C61 C62 . . . . 179.0(2) ?
C66 C61 C62 C63 . . . . -1.2(4) ?
P1 C61 C62 C63 . . . . -175.6(2) ?
C61 C62 C63 C64 . . . . 1.1(4) ?
C62 C63 C64 C65 . . . . -0.6(5) ?
C63 C64 C65 C66 . . . . 0.2(5) ?
C62 C61 C66 C65 . . . . 0.8(4) ?
P1 C61 C66 C65 . . . . 175.0(2) ?
C64 C65 C66 C61 . . . . -0.3(5) ?

_shelx_res_file                  
;


    erk9502.res created by SHELXL-2014/7


TITL erk9502.res in P2(1)/c
CELL  1.54178  11.6050  20.1373  17.8823   90.000  102.818   90.000
ZERR    4.000   0.0003   0.0004   0.0004    0.000    0.002    0.000
LATT 1
SYMM -X, 1/2+Y, 1/2-Z
SFAC C  H  B  F  P  Cl
UNIT 184  152  4  40  4  8
SIZE 0.060 0.140 0.180
TEMP -173.150
ACTA
CONF

L.S. 30
BOND $H
FMAP 2
PLAN 10

OMIT     0   1   1
OMIT    -8   4  19
OMIT    -5  22   1
OMIT   -13   1  11
OMIT     3   0   0

WGHT    0.096800    0.011500
FVAR       0.31496   0.67964   0.84893
P1    5    0.311714    0.348447    0.788631    11.00000    0.02758    0.02202 =
         0.02354   -0.00176    0.00298    0.00143
B1    3    0.309835    0.567600    0.759105    11.00000    0.02332    0.02483 =
         0.02739   -0.00338    0.00355   -0.00139
SIMU 0.02 0.04 0.9 C3 > C1A
SAME C3 C2A c1A
SADI C3 c2
SADI c2 c1
ISOR 0.007 C2 > c1A

C3    1    0.289267    0.555400    0.540097    11.00000    0.03066    0.03376 =
         0.02821   -0.00309    0.00746   -0.00638
PART 1 31
AFIX  13
H3    2    0.375258    0.566280    0.556486    31.00000   -1.20000
AFIX  13
PART 2 -31
H3A   2    0.375948    0.564740    0.555382   -31.00000   -1.20000
AFIX   0
PART 0
PART 1 31
C2    1    0.278247    0.493592    0.490246    31.00000    0.04120    0.04069 =
         0.02695   -0.00274    0.01089   -0.00768
AFIX  43
H2    2    0.202927    0.485618    0.457722    31.00000   -1.20000
AFIX   0
C1    1    0.360374    0.450370    0.487103    31.00000    0.05281    0.04723 =
         0.05063   -0.01445    0.02025   -0.00084
AFIX  93
H1A   2    0.437428    0.455832    0.518371    31.00000   -1.20000
H1B   2    0.343286    0.413349    0.453540    31.00000   -1.20000
AFIX   0
PART 2 -31
C2A   1    0.269875    0.497206    0.485045   -31.00000    0.03653    0.04014 =
         0.03521    0.00245    0.00677   -0.00135
AFIX  43
H2A   2    0.201827    0.470169    0.481661   -31.00000   -1.20000
AFIX   0
C1A   1    0.343973    0.483214    0.442203   -31.00000    0.05948    0.07881 =
         0.06557   -0.01020    0.03263    0.00666
AFIX  93
H1C   2    0.412390    0.509826    0.444993   -31.00000   -1.20000
H1D   2    0.329575    0.446402    0.408180   -31.00000   -1.20000
AFIX   0
PART 0

C4    1    0.241810    0.545093    0.613722    11.00000    0.02770    0.02789 =
         0.02464   -0.00204    0.00456   -0.00111
C5    1    0.274022    0.602291    0.673008    11.00000    0.02690    0.02637 =
         0.02819   -0.00054    0.00533    0.00001
AFIX  23
H5A   2    0.205795    0.632516    0.669708    11.00000   -1.20000
H5B   2    0.341396    0.628250    0.662888    11.00000   -1.20000
AFIX   0
C6    1    0.105014    0.537459    0.593235    11.00000    0.03056    0.02617 =
         0.02561   -0.00302    0.00519   -0.00150
AFIX  13
H6    2    0.086623    0.495895    0.562286    11.00000   -1.20000
AFIX   0
C7    1    0.044245    0.594793    0.543353    11.00000    0.03191    0.02967 =
         0.02925   -0.00065    0.00121   -0.00182
AFIX  23
H7A   2   -0.041295    0.585114    0.527013    11.00000   -1.20000
H7B   2    0.053332    0.635915    0.574452    11.00000   -1.20000
AFIX   0
C8    1    0.094068    0.606488    0.472416    11.00000    0.03953    0.03251 =
         0.03016    0.00338    0.00112   -0.00489
AFIX  23
H8A   2    0.074116    0.568296    0.437051    11.00000   -1.20000
H8B   2    0.057592    0.646756    0.445348    11.00000   -1.20000
AFIX   0
C9    1    0.227751    0.615089    0.494362    11.00000    0.04037    0.03334 =
         0.02876    0.00153    0.00673   -0.00736
AFIX  23
H9A   2    0.247006    0.655886    0.525522    11.00000   -1.20000
H9B   2    0.258223    0.620602    0.447226    11.00000   -1.20000
AFIX   0
C10   1    0.061574    0.527387    0.666334    11.00000    0.02618    0.02552 =
         0.02765   -0.00417    0.00370   -0.00547
C11   1    0.131106    0.477388    0.721804    11.00000    0.02785    0.02586 =
         0.02777   -0.00242    0.00565   -0.00077
AFIX  23
H11A  2    0.112293    0.432109    0.701115    11.00000   -1.20000
H11B  2    0.106329    0.480372    0.771226    11.00000   -1.20000
AFIX   0
C12   1    0.266178    0.488446    0.736260    11.00000    0.02654    0.02353 =
         0.02747   -0.00060    0.00616    0.00019
C13   1    0.297344    0.483444    0.657301    11.00000    0.02788    0.02663 =
         0.02756   -0.00561    0.00590   -0.00217
AFIX  23
H13A  2    0.384080    0.483326    0.662547    11.00000   -1.20000
H13B  2    0.264049    0.442428    0.630423    11.00000   -1.20000
AFIX   0
C14   1   -0.029286    0.559092    0.683479    11.00000    0.03005    0.02931 =
         0.03300   -0.00050    0.00419    0.00159
AFIX  93
H14A  2   -0.051043    0.550493    0.730735    11.00000   -1.20000
H14B  2   -0.072652    0.590415    0.648511    11.00000   -1.20000
AFIX   0
C15   1    0.335559    0.437967    0.793747    11.00000    0.02824    0.02224 =
         0.02446   -0.00313    0.00606   -0.00057
AFIX  23
H15A  2    0.325330    0.451891    0.844973    11.00000   -1.20000
H15B  2    0.420028    0.444886    0.793776    11.00000   -1.20000
AFIX   0
C21   1    0.241900    0.608209    0.818115    11.00000    0.02462    0.02519 =
         0.02730   -0.00260    0.00184   -0.00127
C22   1    0.183515    0.581360    0.870882    11.00000    0.02657    0.02759 =
         0.02640   -0.00391    0.00392   -0.00077
F22   4    0.189394    0.515457    0.886711    11.00000    0.03705    0.02639 =
         0.02999   -0.00123    0.01055   -0.00160
C23   1    0.118071    0.617388    0.912817    11.00000    0.02875    0.03720 =
         0.02767   -0.00438    0.00624    0.00010
F23   4    0.064541    0.586554    0.962655    11.00000    0.04284    0.04369 =
         0.03787   -0.00286    0.02001   -0.00065
C24   1    0.110304    0.685097    0.904659    11.00000    0.03454    0.03732 =
         0.02798   -0.00587    0.00808    0.00704
F24   4    0.049037    0.721453    0.945277    11.00000    0.05166    0.04219 =
         0.04575   -0.00811    0.02113    0.01248
C25   1    0.170924    0.715426    0.856058    11.00000    0.03689    0.02611 =
         0.02986   -0.00490    0.00145    0.00493
F25   4    0.167637    0.781948    0.848514    11.00000    0.05424    0.02652 =
         0.03876   -0.00526    0.00652    0.00835
C26   1    0.235777    0.677171    0.815474    11.00000    0.02808    0.02894 =
         0.02445   -0.00321    0.00228   -0.00149
F26   4    0.295109    0.711838    0.771004    11.00000    0.03936    0.02614 =
         0.03443   -0.00100    0.00902   -0.00407
C31   1    0.455810    0.571603    0.798700    11.00000    0.02729    0.02086 =
         0.03003   -0.00211    0.00624    0.00132
F32   4    0.426553    0.546292    0.923286    11.00000    0.03316    0.03722 =
         0.02631    0.00010    0.00581   -0.00218
C32   1    0.499891    0.564824    0.877622    11.00000    0.02884    0.02471 =
         0.03139   -0.00322    0.00895   -0.00088
F33   4    0.649537    0.567644    0.991673    11.00000    0.03936    0.05844 =
         0.02991   -0.00070   -0.00273   -0.00261
C33   1    0.616024    0.575054    0.915468    11.00000    0.03120    0.03571 =
         0.03099   -0.00169    0.00057    0.00065
F34   4    0.810915    0.603691    0.908876    11.00000    0.02647    0.06122 =
         0.05543   -0.00389   -0.00212   -0.00480
C34   1    0.698197    0.592851    0.873792    11.00000    0.02466    0.03695 =
         0.04466   -0.00418   -0.00061   -0.00075
F35   4    0.740243    0.614206    0.753391    11.00000    0.02850    0.05369 =
         0.05454    0.00534    0.01571   -0.00328
C35   1    0.661594    0.598187    0.795800    11.00000    0.02507    0.03291 =
         0.04467    0.00027    0.01122   -0.00080
F36   4    0.522108    0.590376    0.682803    11.00000    0.03102    0.04676 =
         0.03025    0.00336    0.00992    0.00032
C36   1    0.544401    0.586615    0.760089    11.00000    0.02868    0.02750 =
         0.03002    0.00015    0.00597    0.00127
C41   1    0.177216    0.322489    0.815235    11.00000    0.03129    0.02283 =
         0.02415    0.00283    0.00291    0.00204
C42   1    0.139821    0.357350    0.872498    11.00000    0.03929    0.02661 =
         0.02817   -0.00302    0.00702   -0.00184
AFIX  43
H42   2    0.179297    0.396971    0.892591    11.00000   -1.20000
AFIX   0
C43   1    0.044935    0.334340    0.900319    11.00000    0.04526    0.03467 =
         0.03666    0.00062    0.01863    0.00150
AFIX  43
H43   2    0.019823    0.358040    0.939802    11.00000   -1.20000
AFIX   0
C44   1   -0.013693    0.276663    0.870653    11.00000    0.03737    0.03710 =
         0.03540    0.00819    0.00976   -0.00271
AFIX  43
H44   2   -0.079923    0.261491    0.888936    11.00000   -1.20000
AFIX   0
C45   1    0.024857    0.241441    0.814357    11.00000    0.03561    0.03364 =
         0.03238    0.00419    0.00033   -0.00737
AFIX  43
H45   2   -0.014391    0.201655    0.794629    11.00000   -1.20000
AFIX   0
C46   1    0.120261    0.263802    0.786589    11.00000    0.03429    0.02837 =
         0.02713   -0.00078    0.00507    0.00069
AFIX  43
H46   2    0.146764    0.239288    0.748227    11.00000   -1.20000
AFIX   0
C51   1    0.317637    0.310514    0.698589    11.00000    0.03513    0.02324 =
         0.02819   -0.00111    0.00910   -0.00132
C52   1    0.218250    0.309329    0.637690    11.00000    0.03209    0.02823 =
         0.03122   -0.00117    0.00511    0.00086
AFIX  43
H52   2    0.146172    0.328588    0.643794    11.00000   -1.20000
AFIX   0
C53   1    0.224583    0.280316    0.568885    11.00000    0.03910    0.03504 =
         0.02817   -0.00255    0.00308   -0.00477
AFIX  43
H53   2    0.157250    0.280091    0.527461    11.00000   -1.20000
AFIX   0
C54   1    0.329447    0.251427    0.560186    11.00000    0.05097    0.04425 =
         0.02953   -0.00737    0.01535   -0.00373
AFIX  43
H54   2    0.333554    0.231028    0.512946    11.00000   -1.20000
AFIX   0
C55   1    0.427881    0.252284    0.620115    11.00000    0.04259    0.04844 =
         0.03561   -0.00379    0.01342    0.00817
AFIX  43
H55   2    0.499382    0.232442    0.613798    11.00000   -1.20000
AFIX   0
C56   1    0.423132    0.281710    0.689003    11.00000    0.03379    0.03800 =
         0.03084   -0.00085    0.00574    0.00062
AFIX  43
H56   2    0.491284    0.282422    0.729828    11.00000   -1.20000
AFIX   0
C61   1    0.429231    0.313384    0.861864    11.00000    0.02943    0.03027 =
         0.02659   -0.00270    0.00505    0.00447
C62   1    0.432262    0.244554    0.872104    11.00000    0.03354    0.03491 =
         0.03014   -0.00326    0.00423    0.00233
AFIX  43
H62   2    0.377003    0.217107    0.838765    11.00000   -1.20000
AFIX   0
C63   1    0.515641    0.216540    0.930710    11.00000    0.04314    0.03294 =
         0.03389    0.00211    0.00604    0.00876
AFIX  43
H63   2    0.518730    0.169705    0.937230    11.00000   -1.20000
AFIX   0
C64   1    0.594592    0.256594    0.979881    11.00000    0.04277    0.04566 =
         0.03296   -0.00421   -0.00108    0.01588
AFIX  43
H64   2    0.651369    0.237101    1.020453    11.00000   -1.20000
AFIX   0
C65   1    0.591912    0.324006    0.970792    11.00000    0.04220    0.04099 =
         0.03953   -0.01155   -0.01092    0.00653
AFIX  43
H65   2    0.646771    0.351156    1.004815    11.00000   -1.20000
AFIX   0
C66   1    0.508587    0.352806    0.911549    11.00000    0.03972    0.03183 =
         0.04077   -0.00617   -0.00412    0.00343
AFIX  43
H66   2    0.506365    0.399673    0.905323    11.00000   -1.20000
AFIX   0
SIMU 0.02 0.04 0.9 C71 > Cl2A
SAME C71A Cl1A Cl2A
SADI C71 Cl1 C71 Cl2
ISOR 0.005 C71 > Cl2
ISOR 0.008 C71A > Cl2A

PART 1 21
C71   1    0.780350    0.426024    0.731108    21.00000    0.09050    0.07821 =
         0.09879   -0.02923    0.03918   -0.01766
AFIX  23
H71C  2    0.801025    0.460390    0.696720    21.00000   -1.20000
H71D  2    0.824476    0.385258    0.724126    21.00000   -1.20000
AFIX   0
CL1   6    0.830371    0.453305    0.826926    21.00000    0.10439    0.06863 =
         0.08324    0.01589    0.03831    0.04504
CL2   6    0.630373    0.409231    0.701542    21.00000    0.06816    0.08992 =
         0.14908    0.02073    0.06328   -0.00029

PART 2 -21
C71A  1    0.785629    0.406724    0.759552   -21.00000    0.08850    0.07236 =
         0.08012    0.00062    0.01566    0.02431
AFIX  23
H71A  2    0.804812    0.358999    0.756898   -21.00000   -1.20000
H71B  2    0.847388    0.433178    0.742945   -21.00000   -1.20000
AFIX   0
CL1A  6    0.775984    0.428144    0.850312   -21.00000    0.21814    0.17672 =
         0.13477    0.00470    0.06117    0.12968
CL2A  6    0.644779    0.424192    0.701525   -21.00000    0.14013    0.11830 =
         0.08851   -0.01393   -0.00848    0.05898
PART 0

HKLF 4

REM  erk9502.res in P2(1)/c
REM R1 =  0.0510 for    5465 Fo > 4sig(Fo)  and  0.0694 for all    7186 data
REM    588 parameters refined using     88 restraints

END

WGHT      0.0968      0.0115

REM Highest difference peak  0.581,  deepest hole -0.395,  1-sigma level  0.061
Q1    1   0.7081  0.3827  0.8399  11.00000  0.05    0.58
Q2    1   0.3215  0.3958  0.7898  11.00000  0.05    0.40
Q3    1   0.2351  0.3343  0.8037  11.00000  0.05    0.37
Q4    1   0.3794  0.3289  0.8253  11.00000  0.05    0.31
Q5    1   0.1716  0.5357  0.6013  11.00000  0.05    0.30
Q6    1   0.7445  0.4485  0.6979  11.00000  0.05    0.29
Q7    1   0.0782  0.6460  0.8792  11.00000  0.05    0.29
Q8    1   0.8454  0.4184  0.7975  11.00000  0.05    0.29
Q9    1   0.6365  0.2864  0.9584  11.00000  0.05    0.29
Q10   1   0.8260  0.4299  0.7805  11.00000  0.05    0.27
;
_shelx_res_checksum              91655
####################################################################### 
# 
# This file contains crystal structure data downloaded from the 
# Cambridge Structural Database (CSD) hosted by the Cambridge 
# Crystallographic Data Centre (CCDC).
# 
# Full information about CCDC data access policies and citation 
# guidelines are available at http://www.ccdc.cam.ac.uk/access/V1 
# 
# Audit and citation data items may have been added by the CCDC. 
# Please retain this information to preserve the provenance of 
# this file and to allow appropriate attribution of the data. 
# 
#######################################################################

data_erk9509
_database_code_depnum_ccdc_archive 'CCDC 1922912'
loop_
_audit_author_name
_audit_author_address
'Constantin G. Daniliuc'
;Organisch Chemisches Institut WWU University of Muenster
Germany
;
_audit_update_record             
;
2019-06-13 deposited with the CCDC.	2019-12-17 downloaded from the CCDC.
;

_audit_creation_method           'APEX3 v2016.1-0'
_chemical_name_systematic        ?
_chemical_name_common            ?
_chemical_formula_moiety         ?
_chemical_formula_sum            'C46 H38 B Cl2 F10 P'
_chemical_formula_iupac          ?
_chemical_formula_weight         893.44

_chemical_melting_point          ?

_space_group_crystal_system      triclinic
_space_group_name_H-M_alt        'P -1'
_space_group_name_Hall           '-P 1'
loop_
_space_group_symop_operation_xyz
'x, y, z'
'-x, -y, -z'

_cell_length_a                   11.1982(12)
_cell_length_b                   11.5411(13)
_cell_length_c                   16.5533(16)
_cell_angle_alpha                96.789(6)
_cell_angle_beta                 96.943(7)
_cell_angle_gamma                106.576(7)
_cell_volume                     2009.0(4)
_cell_formula_units_Z            2
_cell_measurement_reflns_used    3179
_cell_measurement_theta_min      4.0490
_cell_measurement_theta_max      66.5372
_cell_measurement_temperature    100.(2)

_exptl_crystal_description       plate
_exptl_crystal_colour            colourless
_exptl_crystal_size_max          0.120
_exptl_crystal_size_mid          0.080
_exptl_crystal_size_min          0.020
_exptl_crystal_density_diffrn    1.477
_exptl_crystal_density_meas      ?
_exptl_crystal_density_method    'not measured'
_exptl_crystal_F_000             916

_exptl_absorpt_coefficient_mu    2.543
_exptl_absorpt_correction_type   multi-scan
_exptl_absorpt_process_details   
;
Bruker AXS (2014). SADABS, Version 2014/5, Bruker AXS Inc., Madison, Wisconsin,
USA.
;
_exptl_absorpt_correction_T_min  0.79
_exptl_absorpt_correction_T_max  0.95

_exptl_special_details           
;
;

_diffrn_ambient_temperature      100.(2)

_diffrn_source                   'fine-focus sealed tube'
_diffrn_source_type              'fine-focus sealed tube'

_diffrn_radiation_type           CuK\a
_diffrn_radiation_wavelength     1.54178
_diffrn_radiation_monochromator  graphite

_diffrn_measurement_device_type  'Kappa CCD APEXII'
_diffrn_measurement_method       'phi / omega scans'

_diffrn_detector_area_resol_mean 8.3333

_diffrn_reflns_number            24246
_diffrn_reflns_av_R_equivalents  0.0760
_diffrn_reflns_av_unetI/netI     0.0801
_diffrn_reflns_theta_min         4.05
_diffrn_reflns_theta_max         67.21
_diffrn_reflns_theta_full        67.21
_diffrn_measured_fraction_theta_max 0.950
_diffrn_measured_fraction_theta_full 0.950
_diffrn_reflns_limit_h_min       -13
_diffrn_reflns_limit_h_max       13
_diffrn_reflns_limit_k_min       -13
_diffrn_reflns_limit_k_max       13
_diffrn_reflns_limit_l_min       -19
_diffrn_reflns_limit_l_max       19

_refine_special_details          
;

Reflections were merged by SHELXL according to the crystal
class for the calculation of statistics and refinement.

_reflns_Friedel_fraction is defined as the number of unique
Friedel pairs measured divided by the number that would be
possible theoretically, ignoring centric projections and
systematic absences.
;

_reflns_number_total             6850
_reflns_number_gt                4461
_reflns_threshold_expression     'I > 2\s(I)'

_refine_ls_structure_factor_coef Fsqd
_refine_ls_matrix_type           full
_refine_ls_R_factor_all          0.0970
_refine_ls_R_factor_gt           0.0599
_refine_ls_wR_factor_gt          0.1448
_refine_ls_wR_factor_ref         0.1685
_refine_ls_goodness_of_fit_ref   1.090
_refine_ls_restrained_S_all      1.090
_refine_ls_number_reflns         6850
_refine_ls_number_parameters     542
_refine_ls_number_restraints     0
_refine_ls_number_constraints    ?
_refine_ls_hydrogen_treatment    constr
_refine_ls_weighting_scheme      calc
_refine_ls_weighting_details     
'w=1/[\s^2^(Fo^2^)+(0.0730P)^2^+0.6795P] where P=(Fo^2^+2Fc^2^)/3'

_atom_sites_solution_hydrogens   geom
_atom_sites_solution_primary     ?
_atom_sites_solution_secondary   ?

_refine_ls_shift/su_max          0.000
_refine_ls_shift/su_mean         0.000
_refine_diff_density_max         0.374
_refine_diff_density_min         -0.520
_refine_ls_extinction_method     'SHELXL-2014/7 (Sheldrick 2014'
_refine_ls_extinction_coef       0.0011(2)

loop_
_atom_type_symbol
_atom_type_description
_atom_type_scat_dispersion_real
_atom_type_scat_dispersion_imag
_atom_type_scat_source
C C 0.0181 0.0091 'International Tables Vol C Tables 4.2.6.8 and 6.1.1.4'
H H 0.0000 0.0000 'International Tables Vol C Tables 4.2.6.8 and 6.1.1.4'
B B 0.0090 0.0039 'International Tables Vol C Tables 4.2.6.8 and 6.1.1.4'
F F 0.0727 0.0534 'International Tables Vol C Tables 4.2.6.8 and 6.1.1.4'
P P 0.2955 0.4335 'International Tables Vol C Tables 4.2.6.8 and 6.1.1.4'
Cl Cl 0.3639 0.7018 'International Tables Vol C Tables 4.2.6.8 and 6.1.1.4'

_computing_data_collection       'APEX3 v2016.1-0 (Bruker AXS Inc., 2016)'
_computing_cell_refinement       'SAINT V8.37A (Bruker AXS Inc., 2015)'
_computing_data_reduction        'SAINT V8.37A (Bruker AXS Inc., 2015)'
_computing_structure_solution    'SHELXL-2014/7 (Sheldrick, 2014)'
_computing_structure_refinement  'SHELXL-2014/7 (Sheldrick, 2014)'
_computing_molecular_graphics    'APEX3 v2016.1-0 (Bruker AXS Inc., 2016)'
_computing_publication_material  'APEX3 v2016.1-0 (Bruker AXS Inc., 2016)'

loop_
_atom_site_type_symbol
_atom_site_label
_atom_site_fract_x
_atom_site_fract_y
_atom_site_fract_z
_atom_site_U_iso_or_equiv
_atom_site_adp_type
_atom_site_calc_flag
_atom_site_refinement_flags_adp
_atom_site_refinement_flags_occupancy
_atom_site_refinement_flags_posn
_atom_site_occupancy
_atom_site_disorder_assembly
_atom_site_disorder_group
P P1 0.29341(10) 0.27507(9) 0.21225(6) 0.0249(3) Uani d . . . 1 . .
B B1 0.6710(4) 0.3470(4) 0.3003(3) 0.0234(10) Uani d . . . 1 . .
C C1 0.5441(5) 0.3668(5) -0.0447(3) 0.0466(13) Uani d . . . 1 . .
H H1A 0.5671 0.4481 -0.0158 0.056 Uiso calc U . R 1 . .
H H1B 0.485 0.3432 -0.0944 0.056 Uiso calc U . R 1 . .
C C2 0.5935(4) 0.2875(4) -0.0160(2) 0.0347(10) Uani d . . . 1 . .
H H2 0.5681 0.207 -0.0466 0.042 Uiso calc U . R 1 . .
C C3 0.6880(4) 0.3139(4) 0.0621(2) 0.0324(10) Uani d . . . 1 . .
H H3 0.7187 0.4047 0.0797 0.039 Uiso calc U . R 1 . .
C C4 0.6301(4) 0.2560(3) 0.1343(2) 0.0239(9) Uani d . . . 1 . .
C C5 0.7229(4) 0.2999(3) 0.2179(2) 0.0271(9) Uani d . . . 1 . .
H H5A 0.7957 0.3675 0.2097 0.033 Uiso calc U . R 1 . .
H H5B 0.7556 0.2315 0.2299 0.033 Uiso calc U . R 1 . .
C C6 0.5911(4) 0.1134(3) 0.1104(2) 0.0272(9) Uani d . . . 1 . .
H H6 0.5292 0.0921 0.058 0.033 Uiso calc U . R 1 . .
C C7 0.7028(4) 0.0696(4) 0.0903(3) 0.0349(11) Uani d . . . 1 . .
H H7A 0.7652 0.0851 0.1412 0.042 Uiso calc U . R 1 . .
H H7B 0.6724 -0.0199 0.0708 0.042 Uiso calc U . R 1 . .
C C8 0.7673(4) 0.1335(4) 0.0249(3) 0.0365(11) Uani d . . . 1 . .
H H8A 0.8444 0.1096 0.0193 0.044 Uiso calc U . R 1 . .
H H8B 0.71 0.1053 -0.0287 0.044 Uiso calc U . R 1 . .
C C9 0.8031(4) 0.2722(4) 0.0447(3) 0.0374(11) Uani d . . . 1 . .
H H9A 0.8366 0.3085 -0.0023 0.045 Uiso calc U . R 1 . .
H H9B 0.8705 0.3021 0.0936 0.045 Uiso calc U . R 1 . .
C C10 0.5207(4) 0.0531(4) 0.1733(3) 0.0310(10) Uani d . . . 1 . .
C C11 0.4035(4) 0.0894(3) 0.1833(2) 0.0285(10) Uani d . . . 1 . .
H H11A 0.3613 0.0476 0.2257 0.034 Uiso calc U . R 1 . .
H H11B 0.3439 0.0642 0.1306 0.034 Uiso calc U . R 1 . .
C C12 0.4404(4) 0.2314(3) 0.2096(2) 0.0254(9) Uani d . . . 1 . .
C C13 0.5095(4) 0.2922(3) 0.1442(2) 0.0268(9) Uani d . . . 1 . .
H H13A 0.5325 0.3823 0.1595 0.032 Uiso calc U . R 1 . .
H H13B 0.4519 0.2685 0.0906 0.032 Uiso calc U . R 1 . .
C C14 0.5553(5) -0.0234(4) 0.2184(3) 0.0393(11) Uani d . . . 1 . .
H H14A 0.6303 -0.0439 0.2119 0.047 Uiso calc U . R 1 . .
H H14B 0.5049 -0.0576 0.257 0.047 Uiso calc U . R 1 . .
C C15 0.5205(4) 0.2671(3) 0.2973(2) 0.0255(9) Uani d . . . 1 . .
H H15A 0.5176 0.1914 0.3206 0.031 Uiso calc U . R 1 . .
H H15B 0.4815 0.316 0.333 0.031 Uiso calc U . R 1 . .
C C21 0.6844(4) 0.4958(3) 0.3200(2) 0.0245(9) Uani d . . . 1 . .
C C22 0.7275(4) 0.5859(3) 0.2723(2) 0.0261(9) Uani d . . . 1 . .
F F22 0.7585(2) 0.5581(2) 0.19702(13) 0.0325(6) Uani d . . . 1 . .
C C23 0.7408(4) 0.7091(3) 0.2943(2) 0.0298(10) Uani d . . . 1 . .
F F23 0.7829(2) 0.7903(2) 0.24388(15) 0.0380(6) Uani d . . . 1 . .
C C24 0.7108(4) 0.7495(3) 0.3694(3) 0.0297(10) Uani d . . . 1 . .
F F24 0.7214(2) 0.8688(2) 0.39079(15) 0.0382(6) Uani d . . . 1 . .
C C25 0.6676(4) 0.6648(4) 0.4184(2) 0.0296(10) Uani d . . . 1 . .
F F25 0.6351(2) 0.7018(2) 0.49135(14) 0.0359(6) Uani d . . . 1 . .
C C26 0.6549(4) 0.5434(4) 0.3937(2) 0.0273(9) Uani d . . . 1 . .
F F26 0.6114(2) 0.4670(2) 0.44687(13) 0.0311(6) Uani d . . . 1 . .
C C31 0.7622(4) 0.3224(3) 0.3807(2) 0.0264(9) Uani d . . . 1 . .
C C32 0.7271(4) 0.2492(4) 0.4393(2) 0.0276(9) Uani d . . . 1 . .
F F32 0.6022(2) 0.1954(2) 0.44388(14) 0.0394(6) Uani d . . . 1 . .
C C33 0.8086(5) 0.2250(4) 0.5000(2) 0.0352(11) Uani d . . . 1 . .
F F33 0.7632(3) 0.1527(3) 0.55540(16) 0.0486(7) Uani d . . . 1 . .
C C34 0.9355(4) 0.2781(4) 0.5065(2) 0.0325(10) Uani d . . . 1 . .
F F34 1.0163(2) 0.2556(3) 0.56481(15) 0.0502(8) Uani d . . . 1 . .
C C35 0.9779(4) 0.3548(4) 0.4521(2) 0.0322(10) Uani d . . . 1 . .
F F35 1.1031(2) 0.4098(3) 0.45785(15) 0.0442(7) Uani d . . . 1 . .
C C36 0.8925(4) 0.3753(4) 0.3921(2) 0.0295(10) Uani d . . . 1 . .
F F36 0.9436(2) 0.4539(2) 0.34179(14) 0.0359(6) Uani d . . . 1 . .
C C41 0.1842(4) 0.1820(3) 0.2674(2) 0.0259(9) Uani d . . . 1 . .
C C42 0.0546(4) 0.1638(4) 0.2465(3) 0.0350(10) Uani d . . . 1 . .
H H42 0.0244 0.1947 0.2001 0.042 Uiso calc U . R 1 . .
C C43 -0.0298(4) 0.1017(4) 0.2924(3) 0.0421(12) Uani d . . . 1 . .
H H43 -0.1176 0.0905 0.2778 0.05 Uiso calc U . R 1 . .
C C44 0.0135(5) 0.0558(4) 0.3600(3) 0.0400(11) Uani d . . . 1 . .
H H44 -0.0446 0.0119 0.3913 0.048 Uiso calc U . R 1 . .
C C45 0.1412(4) 0.0739(4) 0.3819(3) 0.0330(10) Uani d . . . 1 . .
H H45 0.1708 0.0427 0.4283 0.04 Uiso calc U . R 1 . .
C C46 0.2262(4) 0.1371(3) 0.3365(2) 0.0260(9) Uani d . . . 1 . .
H H46 0.314 0.15 0.3524 0.031 Uiso calc U . R 1 . .
C C51 0.2108(4) 0.2612(4) 0.1084(2) 0.0260(9) Uani d . . . 1 . .
C C52 0.1636(4) 0.1460(4) 0.0597(3) 0.0347(11) Uani d . . . 1 . .
H H52 0.1674 0.0752 0.0825 0.042 Uiso calc U . R 1 . .
C C53 0.1111(4) 0.1350(4) -0.0220(3) 0.0420(12) Uani d . . . 1 . .
H H53 0.08 0.0565 -0.0553 0.05 Uiso calc U . R 1 . .
C C54 0.1037(4) 0.2365(5) -0.0553(3) 0.0424(12) Uani d . . . 1 . .
H H54 0.0696 0.2282 -0.1118 0.051 Uiso calc U . R 1 . .
C C55 0.1451(4) 0.3499(4) -0.0073(3) 0.0433(12) Uani d . . . 1 . .
H H55 0.1366 0.4195 -0.03 0.052 Uiso calc U . R 1 . .
C C56 0.1995(4) 0.3628(4) 0.0745(3) 0.0327(10) Uani d . . . 1 . .
H H56 0.2291 0.4417 0.1075 0.039 Uiso calc U . R 1 . .
C C61 0.3326(4) 0.4324(3) 0.2615(2) 0.0281(10) Uani d . . . 1 . .
C C62 0.2936(4) 0.4573(4) 0.3370(2) 0.0314(10) Uani d . . . 1 . .
H H62 0.2491 0.3921 0.3624 0.038 Uiso calc U . R 1 . .
C C63 0.3202(4) 0.5770(4) 0.3746(2) 0.0339(10) Uani d . . . 1 . .
H H63 0.2945 0.5936 0.4262 0.041 Uiso calc U . R 1 . .
C C64 0.3834(4) 0.6731(4) 0.3383(2) 0.0329(10) Uani d . . . 1 . .
H H64 0.4004 0.7552 0.3644 0.039 Uiso calc U . R 1 . .
C C65 0.4219(4) 0.6486(4) 0.2635(3) 0.0331(10) Uani d . . . 1 . .
H H65 0.4648 0.7143 0.2378 0.04 Uiso calc U . R 1 . .
C C66 0.3981(4) 0.5290(4) 0.2260(2) 0.0306(10) Uani d . . . 1 . .
H H66 0.427 0.5128 0.1754 0.037 Uiso calc U . R 1 . .
C C71 0.0789(5) 0.6793(4) 0.2505(3) 0.0438(12) Uani d . . . 1 . .
H H71A 0.1209 0.6616 0.3017 0.053 Uiso calc U . R 1 . .
H H71B -0.0038 0.6878 0.2606 0.053 Uiso calc U . R 1 . .
Cl Cl1 0.17222(13) 0.81779(11) 0.22677(9) 0.0623(4) Uani d . . . 1 . .
Cl Cl2 0.05483(12) 0.55693(11) 0.17043(7) 0.0480(3) Uani d . . . 1 . .

loop_
_atom_site_aniso_label
_atom_site_aniso_U_11
_atom_site_aniso_U_22
_atom_site_aniso_U_33
_atom_site_aniso_U_12
_atom_site_aniso_U_13
_atom_site_aniso_U_23
P1 0.0268(6) 0.0242(5) 0.0224(5) 0.0080(5) 0.0001(4) 0.0027(4)
B1 0.017(3) 0.020(2) 0.031(2) 0.0021(18) 0.0043(19) 0.0065(18)
C1 0.051(3) 0.061(3) 0.033(2) 0.019(3) 0.013(2) 0.017(2)
C2 0.033(3) 0.046(3) 0.025(2) 0.010(2) 0.0119(19) 0.0047(19)
C3 0.041(3) 0.026(2) 0.028(2) 0.0101(19) 0.0049(19) -0.0033(17)
C4 0.027(2) 0.0213(19) 0.0239(19) 0.0092(17) 0.0044(17) -0.0005(16)
C5 0.025(2) 0.023(2) 0.030(2) 0.0066(18) 0.0004(18) -0.0024(17)
C6 0.022(2) 0.027(2) 0.028(2) 0.0068(18) 0.0000(18) -0.0041(17)
C7 0.035(3) 0.030(2) 0.037(2) 0.013(2) 0.002(2) -0.0089(19)
C8 0.034(3) 0.037(2) 0.033(2) 0.011(2) 0.004(2) -0.0096(19)
C9 0.038(3) 0.039(2) 0.031(2) 0.012(2) 0.005(2) -0.0077(19)
C10 0.030(3) 0.025(2) 0.036(2) 0.0114(19) -0.0010(19) -0.0012(18)
C11 0.033(3) 0.0187(19) 0.030(2) 0.0062(18) 0.0002(19) -0.0009(17)
C12 0.032(2) 0.0225(19) 0.0217(19) 0.0083(17) 0.0038(17) 0.0034(16)
C13 0.030(2) 0.023(2) 0.0244(19) 0.0076(18) -0.0026(18) 0.0009(16)
C14 0.037(3) 0.032(2) 0.049(3) 0.012(2) 0.006(2) 0.007(2)
C15 0.030(3) 0.0230(19) 0.0238(19) 0.0095(18) 0.0033(18) 0.0044(16)
C21 0.020(2) 0.030(2) 0.0228(19) 0.0077(18) 0.0007(17) 0.0009(16)
C22 0.026(2) 0.024(2) 0.0250(19) 0.0054(17) 0.0026(17) -0.0003(16)
F22 0.0415(16) 0.0300(12) 0.0267(12) 0.0105(11) 0.0116(11) 0.0024(10)
C23 0.031(3) 0.022(2) 0.034(2) 0.0065(18) 0.0028(19) 0.0047(18)
F23 0.0446(16) 0.0261(12) 0.0444(14) 0.0078(11) 0.0130(12) 0.0117(11)
C24 0.025(2) 0.0176(19) 0.040(2) 0.0050(17) -0.0038(19) -0.0071(17)
F24 0.0397(16) 0.0227(12) 0.0492(15) 0.0085(11) 0.0073(12) -0.0041(11)
C25 0.034(3) 0.026(2) 0.026(2) 0.0109(19) -0.0011(18) -0.0048(17)
F25 0.0403(16) 0.0359(13) 0.0299(12) 0.0121(11) 0.0084(11) -0.0054(10)
C26 0.026(2) 0.027(2) 0.025(2) 0.0050(18) -0.0030(17) 0.0048(17)
F26 0.0393(15) 0.0301(12) 0.0253(11) 0.0111(11) 0.0082(10) 0.0058(10)
C31 0.027(2) 0.025(2) 0.0248(19) 0.0073(18) 0.0038(17) -0.0006(17)
C32 0.021(2) 0.032(2) 0.030(2) 0.0088(18) 0.0062(18) 0.0047(18)
F32 0.0329(16) 0.0490(15) 0.0358(13) 0.0088(12) 0.0040(11) 0.0159(12)
C33 0.044(3) 0.040(2) 0.026(2) 0.021(2) 0.000(2) 0.0086(19)
F33 0.0534(18) 0.0606(17) 0.0395(14) 0.0234(14) 0.0059(13) 0.0246(13)
C34 0.031(3) 0.045(3) 0.025(2) 0.021(2) -0.0008(19) 0.0026(19)
F34 0.0449(18) 0.078(2) 0.0367(14) 0.0353(15) -0.0031(12) 0.0153(14)
C35 0.019(2) 0.046(3) 0.030(2) 0.011(2) 0.0036(18) -0.002(2)
F35 0.0244(15) 0.0659(18) 0.0377(14) 0.0126(13) -0.0026(11) 0.0009(13)
C36 0.033(3) 0.028(2) 0.026(2) 0.0100(19) 0.0006(18) -0.0015(17)
F36 0.0278(14) 0.0400(14) 0.0341(13) 0.0020(11) 0.0007(11) 0.0079(11)
C41 0.027(2) 0.0236(19) 0.0260(19) 0.0082(17) 0.0018(18) -0.0013(16)
C42 0.026(3) 0.045(3) 0.036(2) 0.013(2) 0.002(2) 0.010(2)
C43 0.025(3) 0.051(3) 0.047(3) 0.004(2) 0.004(2) 0.014(2)
C44 0.046(3) 0.033(2) 0.038(2) 0.005(2) 0.009(2) 0.007(2)
C45 0.034(3) 0.031(2) 0.034(2) 0.011(2) 0.000(2) 0.0083(19)
C46 0.023(2) 0.028(2) 0.027(2) 0.0063(18) 0.0080(18) 0.0082(17)
C51 0.017(2) 0.042(2) 0.0222(19) 0.0121(18) 0.0066(16) 0.0046(18)
C52 0.032(3) 0.036(2) 0.037(2) 0.015(2) -0.002(2) 0.0005(19)
C53 0.033(3) 0.053(3) 0.037(2) 0.019(2) -0.005(2) -0.009(2)
C54 0.029(3) 0.069(3) 0.028(2) 0.013(2) 0.001(2) 0.010(2)
C55 0.042(3) 0.047(3) 0.039(3) 0.009(2) -0.002(2) 0.018(2)
C56 0.030(3) 0.033(2) 0.034(2) 0.0078(19) 0.0009(19) 0.0110(19)
C61 0.037(3) 0.027(2) 0.0218(19) 0.0146(19) -0.0031(18) 0.0040(16)
C62 0.040(3) 0.031(2) 0.027(2) 0.015(2) 0.0070(19) 0.0070(18)
C63 0.048(3) 0.036(2) 0.0223(19) 0.020(2) 0.0086(19) 0.0018(18)
C64 0.034(3) 0.028(2) 0.032(2) 0.009(2) -0.0047(19) 0.0005(18)
C65 0.039(3) 0.026(2) 0.034(2) 0.0135(19) -0.001(2) 0.0014(18)
C66 0.034(3) 0.029(2) 0.028(2) 0.0113(19) -0.0001(19) 0.0050(18)
C71 0.037(3) 0.047(3) 0.048(3) 0.013(2) 0.008(2) 0.009(2)
Cl1 0.0596(9) 0.0394(7) 0.0733(9) 0.0022(6) -0.0168(7) 0.0130(6)
Cl2 0.0477(8) 0.0425(6) 0.0499(7) 0.0126(6) 0.0014(6) 0.0022(5)

_geom_special_details            
;

All esds (except the esd in the dihedral angle between two l.s. planes)
are estimated using the full covariance matrix.  The cell esds are taken
into account individually in the estimation of esds in distances, angles
and torsion angles; correlations between esds in cell parameters are only
used when they are defined by crystal symmetry.  An approximate (isotropic)
treatment of cell esds is used for estimating esds involving l.s. planes.
;

loop_
_geom_bond_atom_site_label_1
_geom_bond_atom_site_label_2
_geom_bond_site_symmetry_2
_geom_bond_distance
_geom_bond_publ_flag
P1 C41 . 1.799(4) ?
P1 C61 . 1.806(4) ?
P1 C51 . 1.818(4) ?
P1 C12 . 1.858(4) ?
B1 C5 . 1.640(6) ?
B1 C15 . 1.667(6) ?
B1 C21 . 1.669(6) ?
B1 C31 . 1.680(6) ?
C1 C2 . 1.302(6) ?
C1 H1A . 0.95 ?
C1 H1B . 0.95 ?
C2 C3 . 1.509(6) ?
C2 H2 . 0.95 ?
C3 C9 . 1.545(6) ?
C3 C4 . 1.558(5) ?
C3 H3 . 1.0 ?
C4 C13 . 1.544(5) ?
C4 C5 . 1.561(5) ?
C4 C6 . 1.565(5) ?
C5 H5A . 0.99 ?
C5 H5B . 0.99 ?
C6 C10 . 1.500(6) ?
C6 C7 . 1.534(6) ?
C6 H6 . 1.0 ?
C7 C8 . 1.520(6) ?
C7 H7A . 0.99 ?
C7 H7B . 0.99 ?
C8 C9 . 1.520(6) ?
C8 H8A . 0.99 ?
C8 H8B . 0.99 ?
C9 H9A . 0.99 ?
C9 H9B . 0.99 ?
C10 C14 . 1.328(6) ?
C10 C11 . 1.509(6) ?
C11 C12 . 1.564(5) ?
C11 H11A . 0.99 ?
C11 H11B . 0.99 ?
C12 C13 . 1.528(5) ?
C12 C15 . 1.555(5) ?
C13 H13A . 0.99 ?
C13 H13B . 0.99 ?
C14 H14A . 0.95 ?
C14 H14B . 0.95 ?
C15 H15A . 0.99 ?
C15 H15B . 0.99 ?
C21 C22 . 1.391(5) ?
C21 C26 . 1.394(5) ?
C22 F22 . 1.360(4) ?
C22 C23 . 1.386(5) ?
C23 F23 . 1.351(4) ?
C23 C24 . 1.388(6) ?
C24 F24 . 1.348(4) ?
C24 C25 . 1.365(6) ?
C25 F25 . 1.358(4) ?
C25 C26 . 1.374(5) ?
C26 F26 . 1.353(4) ?
C31 C32 . 1.380(5) ?
C31 C36 . 1.391(6) ?
C32 F32 . 1.375(5) ?
C32 C33 . 1.383(5) ?
C33 F33 . 1.359(5) ?
C33 C34 . 1.363(6) ?
C34 F34 . 1.342(4) ?
C34 C35 . 1.367(6) ?
C35 F35 . 1.350(5) ?
C35 C36 . 1.383(6) ?
C36 F36 . 1.357(5) ?
C41 C46 . 1.395(5) ?
C41 C42 . 1.399(6) ?
C42 C43 . 1.379(6) ?
C42 H42 . 0.95 ?
C43 C44 . 1.387(6) ?
C43 H43 . 0.95 ?
C44 C45 . 1.381(6) ?
C44 H44 . 0.95 ?
C45 C46 . 1.382(6) ?
C45 H45 . 0.95 ?
C46 H46 . 0.95 ?
C51 C56 . 1.389(5) ?
C51 C52 . 1.392(6) ?
C52 C53 . 1.384(6) ?
C52 H52 . 0.95 ?
C53 C54 . 1.371(6) ?
C53 H53 . 0.95 ?
C54 C55 . 1.370(7) ?
C54 H54 . 0.95 ?
C55 C56 . 1.388(6) ?
C55 H55 . 0.95 ?
C56 H56 . 0.95 ?
C61 C66 . 1.385(6) ?
C61 C62 . 1.398(6) ?
C62 C63 . 1.379(6) ?
C62 H62 . 0.95 ?
C63 C64 . 1.380(6) ?
C63 H63 . 0.95 ?
C64 C65 . 1.383(6) ?
C64 H64 . 0.95 ?
C65 C66 . 1.382(5) ?
C65 H65 . 0.95 ?
C66 H66 . 0.95 ?
C71 Cl2 . 1.755(5) ?
C71 Cl1 . 1.760(5) ?
C71 H71A . 0.99 ?
C71 H71B . 0.99 ?

loop_
_geom_angle_atom_site_label_1
_geom_angle_atom_site_label_2
_geom_angle_atom_site_label_3
_geom_angle_site_symmetry_1
_geom_angle_site_symmetry_3
_geom_angle
_geom_angle_publ_flag
C41 P1 C61 . . 107.83(19) ?
C41 P1 C51 . . 107.06(18) ?
C61 P1 C51 . . 108.31(18) ?
C41 P1 C12 . . 113.32(18) ?
C61 P1 C12 . . 109.52(19) ?
C51 P1 C12 . . 110.62(17) ?
C5 B1 C15 . . 110.3(3) ?
C5 B1 C21 . . 117.3(3) ?
C15 B1 C21 . . 108.3(3) ?
C5 B1 C31 . . 105.8(3) ?
C15 B1 C31 . . 110.3(3) ?
C21 B1 C31 . . 104.7(3) ?
C2 C1 H1A . . 120.0 ?
C2 C1 H1B . . 120.0 ?
H1A C1 H1B . . 120.0 ?
C1 C2 C3 . . 124.9(4) ?
C1 C2 H2 . . 117.6 ?
C3 C2 H2 . . 117.6 ?
C2 C3 C9 . . 110.0(3) ?
C2 C3 C4 . . 113.1(4) ?
C9 C3 C4 . . 111.1(3) ?
C2 C3 H3 . . 107.5 ?
C9 C3 H3 . . 107.5 ?
C4 C3 H3 . . 107.5 ?
C13 C4 C3 . . 108.7(3) ?
C13 C4 C5 . . 108.6(3) ?
C3 C4 C5 . . 112.5(3) ?
C13 C4 C6 . . 108.1(3) ?
C3 C4 C6 . . 108.0(3) ?
C5 C4 C6 . . 110.8(3) ?
C4 C5 B1 . . 118.9(3) ?
C4 C5 H5A . . 107.6 ?
B1 C5 H5A . . 107.6 ?
C4 C5 H5B . . 107.6 ?
B1 C5 H5B . . 107.6 ?
H5A C5 H5B . . 107.0 ?
C10 C6 C7 . . 115.8(3) ?
C10 C6 C4 . . 110.1(3) ?
C7 C6 C4 . . 111.9(3) ?
C10 C6 H6 . . 106.1 ?
C7 C6 H6 . . 106.1 ?
C4 C6 H6 . . 106.1 ?
C8 C7 C6 . . 112.4(4) ?
C8 C7 H7A . . 109.1 ?
C6 C7 H7A . . 109.1 ?
C8 C7 H7B . . 109.1 ?
C6 C7 H7B . . 109.1 ?
H7A C7 H7B . . 107.9 ?
C9 C8 C7 . . 113.0(3) ?
C9 C8 H8A . . 109.0 ?
C7 C8 H8A . . 109.0 ?
C9 C8 H8B . . 109.0 ?
C7 C8 H8B . . 109.0 ?
H8A C8 H8B . . 107.8 ?
C8 C9 C3 . . 111.1(4) ?
C8 C9 H9A . . 109.4 ?
C3 C9 H9A . . 109.4 ?
C8 C9 H9B . . 109.4 ?
C3 C9 H9B . . 109.4 ?
H9A C9 H9B . . 108.0 ?
C14 C10 C6 . . 125.5(4) ?
C14 C10 C11 . . 121.3(4) ?
C6 C10 C11 . . 113.2(3) ?
C10 C11 C12 . . 109.5(3) ?
C10 C11 H11A . . 109.8 ?
C12 C11 H11A . . 109.8 ?
C10 C11 H11B . . 109.8 ?
C12 C11 H11B . . 109.8 ?
H11A C11 H11B . . 108.2 ?
C13 C12 C15 . . 113.5(3) ?
C13 C12 C11 . . 108.1(3) ?
C15 C12 C11 . . 108.9(3) ?
C13 C12 P1 . . 108.6(3) ?
C15 C12 P1 . . 109.1(3) ?
C11 C12 P1 . . 108.6(3) ?
C12 C13 C4 . . 112.5(3) ?
C12 C13 H13A . . 109.1 ?
C4 C13 H13A . . 109.1 ?
C12 C13 H13B . . 109.1 ?
C4 C13 H13B . . 109.1 ?
H13A C13 H13B . . 107.8 ?
C10 C14 H14A . . 120.0 ?
C10 C14 H14B . . 120.0 ?
H14A C14 H14B . . 120.0 ?
C12 C15 B1 . . 114.3(3) ?
C12 C15 H15A . . 108.7 ?
B1 C15 H15A . . 108.7 ?
C12 C15 H15B . . 108.7 ?
B1 C15 H15B . . 108.7 ?
H15A C15 H15B . . 107.6 ?
C22 C21 C26 . . 112.1(3) ?
C22 C21 B1 . . 128.1(3) ?
C26 C21 B1 . . 119.7(3) ?
F22 C22 C23 . . 113.6(4) ?
F22 C22 C21 . . 121.4(3) ?
C23 C22 C21 . . 124.9(4) ?
F23 C23 C22 . . 121.0(4) ?
F23 C23 C24 . . 119.6(3) ?
C22 C23 C24 . . 119.4(4) ?
F24 C24 C25 . . 122.0(4) ?
F24 C24 C23 . . 119.9(4) ?
C25 C24 C23 . . 118.1(3) ?
F25 C25 C24 . . 119.1(3) ?
F25 C25 C26 . . 120.4(4) ?
C24 C25 C26 . . 120.4(4) ?
F26 C26 C25 . . 115.8(4) ?
F26 C26 C21 . . 119.2(3) ?
C25 C26 C21 . . 125.0(4) ?
C32 C31 C36 . . 111.4(4) ?
C32 C31 B1 . . 128.8(4) ?
C36 C31 B1 . . 119.7(4) ?
F32 C32 C31 . . 121.4(3) ?
F32 C32 C33 . . 112.9(4) ?
C31 C32 C33 . . 125.7(4) ?
F33 C33 C34 . . 119.6(4) ?
F33 C33 C32 . . 120.6(4) ?
C34 C33 C32 . . 119.7(4) ?
F34 C34 C33 . . 120.7(4) ?
F34 C34 C35 . . 121.1(4) ?
C33 C34 C35 . . 118.2(4) ?
F35 C35 C34 . . 119.4(4) ?
F35 C35 C36 . . 120.7(4) ?
C34 C35 C36 . . 119.9(4) ?
F36 C36 C35 . . 115.4(4) ?
F36 C36 C31 . . 119.5(3) ?
C35 C36 C31 . . 125.1(4) ?
C46 C41 C42 . . 118.4(4) ?
C46 C41 P1 . . 121.4(3) ?
C42 C41 P1 . . 119.9(3) ?
C43 C42 C41 . . 120.9(4) ?
C43 C42 H42 . . 119.6 ?
C41 C42 H42 . . 119.6 ?
C42 C43 C44 . . 119.9(4) ?
C42 C43 H43 . . 120.0 ?
C44 C43 H43 . . 120.0 ?
C45 C44 C43 . . 119.9(4) ?
C45 C44 H44 . . 120.0 ?
C43 C44 H44 . . 120.0 ?
C44 C45 C46 . . 120.3(4) ?
C44 C45 H45 . . 119.8 ?
C46 C45 H45 . . 119.8 ?
C45 C46 C41 . . 120.5(4) ?
C45 C46 H46 . . 119.7 ?
C41 C46 H46 . . 119.7 ?
C56 C51 C52 . . 118.9(4) ?
C56 C51 P1 . . 122.0(3) ?
C52 C51 P1 . . 119.0(3) ?
C53 C52 C51 . . 119.8(4) ?
C53 C52 H52 . . 120.1 ?
C51 C52 H52 . . 120.1 ?
C54 C53 C52 . . 120.6(4) ?
C54 C53 H53 . . 119.7 ?
C52 C53 H53 . . 119.7 ?
C55 C54 C53 . . 120.3(4) ?
C55 C54 H54 . . 119.9 ?
C53 C54 H54 . . 119.9 ?
C54 C55 C56 . . 119.9(4) ?
C54 C55 H55 . . 120.0 ?
C56 C55 H55 . . 120.0 ?
C55 C56 C51 . . 120.4(4) ?
C55 C56 H56 . . 119.8 ?
C51 C56 H56 . . 119.8 ?
C66 C61 C62 . . 119.1(4) ?
C66 C61 P1 . . 122.0(3) ?
C62 C61 P1 . . 118.9(3) ?
C63 C62 C61 . . 119.7(4) ?
C63 C62 H62 . . 120.2 ?
C61 C62 H62 . . 120.2 ?
C62 C63 C64 . . 121.0(4) ?
C62 C63 H63 . . 119.5 ?
C64 C63 H63 . . 119.5 ?
C63 C64 C65 . . 119.4(4) ?
C63 C64 H64 . . 120.3 ?
C65 C64 H64 . . 120.3 ?
C66 C65 C64 . . 120.2(4) ?
C66 C65 H65 . . 119.9 ?
C64 C65 H65 . . 119.9 ?
C65 C66 C61 . . 120.6(4) ?
C65 C66 H66 . . 119.7 ?
C61 C66 H66 . . 119.7 ?
Cl2 C71 Cl1 . . 111.5(3) ?
Cl2 C71 H71A . . 109.3 ?
Cl1 C71 H71A . . 109.3 ?
Cl2 C71 H71B . . 109.3 ?
Cl1 C71 H71B . . 109.3 ?
H71A C71 H71B . . 108.0 ?

loop_
_geom_torsion_atom_site_label_1
_geom_torsion_atom_site_label_2
_geom_torsion_atom_site_label_3
_geom_torsion_atom_site_label_4
_geom_torsion_site_symmetry_1
_geom_torsion_site_symmetry_2
_geom_torsion_site_symmetry_3
_geom_torsion_site_symmetry_4
_geom_torsion
_geom_torsion_publ_flag
C1 C2 C3 C9 . . . . -129.0(5) ?
C1 C2 C3 C4 . . . . 106.1(5) ?
C2 C3 C4 C13 . . . . -51.2(4) ?
C9 C3 C4 C13 . . . . -175.4(3) ?
C2 C3 C4 C5 . . . . -171.4(3) ?
C9 C3 C4 C5 . . . . 64.3(4) ?
C2 C3 C4 C6 . . . . 65.9(4) ?
C9 C3 C4 C6 . . . . -58.4(4) ?
C13 C4 C5 B1 . . . . 11.6(5) ?
C3 C4 C5 B1 . . . . 132.0(4) ?
C6 C4 C5 B1 . . . . -106.9(4) ?
C15 B1 C5 C4 . . . . 34.4(5) ?
C21 B1 C5 C4 . . . . -90.1(4) ?
C31 B1 C5 C4 . . . . 153.6(3) ?
C13 C4 C6 C10 . . . . -55.7(4) ?
C3 C4 C6 C10 . . . . -173.2(3) ?
C5 C4 C6 C10 . . . . 63.1(4) ?
C13 C4 C6 C7 . . . . 174.0(3) ?
C3 C4 C6 C7 . . . . 56.5(4) ?
C5 C4 C6 C7 . . . . -67.1(4) ?
C10 C6 C7 C8 . . . . 178.9(3) ?
C4 C6 C7 C8 . . . . -53.8(4) ?
C6 C7 C8 C9 . . . . 51.8(5) ?
C7 C8 C9 C3 . . . . -53.4(5) ?
C2 C3 C9 C8 . . . . -68.4(5) ?
C4 C3 C9 C8 . . . . 57.6(4) ?
C7 C6 C10 C14 . . . . 7.7(6) ?
C4 C6 C10 C14 . . . . -120.5(4) ?
C7 C6 C10 C11 . . . . -173.5(3) ?
C4 C6 C10 C11 . . . . 58.4(4) ?
C14 C10 C11 C12 . . . . 119.9(4) ?
C6 C10 C11 C12 . . . . -59.0(4) ?
C10 C11 C12 C13 . . . . 57.3(4) ?
C10 C11 C12 C15 . . . . -66.3(4) ?
C10 C11 C12 P1 . . . . 175.0(3) ?
C41 P1 C12 C13 . . . . 165.7(2) ?
C61 P1 C12 C13 . . . . -73.9(3) ?
C51 P1 C12 C13 . . . . 45.4(3) ?
C41 P1 C12 C15 . . . . -70.2(3) ?
C61 P1 C12 C15 . . . . 50.3(3) ?
C51 P1 C12 C15 . . . . 169.6(3) ?
C41 P1 C12 C11 . . . . 48.4(3) ?
C61 P1 C12 C11 . . . . 168.8(3) ?
C51 P1 C12 C11 . . . . -71.9(3) ?
C15 C12 C13 C4 . . . . 61.4(4) ?
C11 C12 C13 C4 . . . . -59.5(4) ?
P1 C12 C13 C4 . . . . -177.1(2) ?
C3 C4 C13 C12 . . . . 175.7(3) ?
C5 C4 C13 C12 . . . . -61.7(4) ?
C6 C4 C13 C12 . . . . 58.6(4) ?
C13 C12 C15 B1 . . . . -8.6(4) ?
C11 C12 C15 B1 . . . . 111.8(4) ?
P1 C12 C15 B1 . . . . -129.8(3) ?
C5 B1 C15 C12 . . . . -35.6(4) ?
C21 B1 C15 C12 . . . . 93.9(4) ?
C31 B1 C15 C12 . . . . -152.1(3) ?
C5 B1 C21 C22 . . . . 4.4(6) ?
C15 B1 C21 C22 . . . . -121.1(4) ?
C31 B1 C21 C22 . . . . 121.2(4) ?
C5 B1 C21 C26 . . . . -172.9(3) ?
C15 B1 C21 C26 . . . . 61.6(4) ?
C31 B1 C21 C26 . . . . -56.1(5) ?
C26 C21 C22 F22 . . . . -178.4(3) ?
B1 C21 C22 F22 . . . . 4.1(6) ?
C26 C21 C22 C23 . . . . 0.2(6) ?
B1 C21 C22 C23 . . . . -177.3(4) ?
F22 C22 C23 F23 . . . . -0.9(5) ?
C21 C22 C23 F23 . . . . -179.6(4) ?
F22 C22 C23 C24 . . . . 179.2(3) ?
C21 C22 C23 C24 . . . . 0.6(6) ?
F23 C23 C24 F24 . . . . 1.3(6) ?
C22 C23 C24 F24 . . . . -178.9(4) ?
F23 C23 C24 C25 . . . . 179.5(4) ?
C22 C23 C24 C25 . . . . -0.7(6) ?
F24 C24 C25 F25 . . . . -0.4(6) ?
C23 C24 C25 F25 . . . . -178.6(3) ?
F24 C24 C25 C26 . . . . 178.3(4) ?
C23 C24 C25 C26 . . . . 0.1(6) ?
F25 C25 C26 F26 . . . . -1.3(5) ?
C24 C25 C26 F26 . . . . 180.0(3) ?
F25 C25 C26 C21 . . . . 179.4(4) ?
C24 C25 C26 C21 . . . . 0.7(7) ?
C22 C21 C26 F26 . . . . 179.9(3) ?
B1 C21 C26 F26 . . . . -2.4(5) ?
C22 C21 C26 C25 . . . . -0.8(6) ?
B1 C21 C26 C25 . . . . 176.9(4) ?
C5 B1 C31 C32 . . . . -119.4(4) ?
C15 B1 C31 C32 . . . . -0.2(6) ?
C21 B1 C31 C32 . . . . 116.1(4) ?
C5 B1 C31 C36 . . . . 57.3(4) ?
C15 B1 C31 C36 . . . . 176.6(3) ?
C21 B1 C31 C36 . . . . -67.1(4) ?
C36 C31 C32 F32 . . . . 174.8(3) ?
B1 C31 C32 F32 . . . . -8.3(6) ?
C36 C31 C32 C33 . . . . -2.8(6) ?
B1 C31 C32 C33 . . . . 174.2(4) ?
F32 C32 C33 F33 . . . . 1.3(5) ?
C31 C32 C33 F33 . . . . 179.0(4) ?
F32 C32 C33 C34 . . . . -176.1(4) ?
C31 C32 C33 C34 . . . . 1.7(7) ?
F33 C33 C34 F34 . . . . 2.9(6) ?
C32 C33 C34 F34 . . . . -179.8(4) ?
F33 C33 C34 C35 . . . . -177.1(4) ?
C32 C33 C34 C35 . . . . 0.3(6) ?
F34 C34 C35 F35 . . . . -0.8(6) ?
C33 C34 C35 F35 . . . . 179.2(4) ?
F34 C34 C35 C36 . . . . 179.3(4) ?
C33 C34 C35 C36 . . . . -0.7(6) ?
F35 C35 C36 F36 . . . . -0.7(6) ?
C34 C35 C36 F36 . . . . 179.2(3) ?
F35 C35 C36 C31 . . . . 179.5(4) ?
C34 C35 C36 C31 . . . . -0.7(6) ?
C32 C31 C36 F36 . . . . -177.6(3) ?
B1 C31 C36 F36 . . . . 5.1(5) ?
C32 C31 C36 C35 . . . . 2.2(6) ?
B1 C31 C36 C35 . . . . -175.0(4) ?
C61 P1 C41 C46 . . . . -86.7(3) ?
C51 P1 C41 C46 . . . . 156.9(3) ?
C12 P1 C41 C46 . . . . 34.7(4) ?
C61 P1 C41 C42 . . . . 86.7(3) ?
C51 P1 C41 C42 . . . . -29.7(4) ?
C12 P1 C41 C42 . . . . -151.9(3) ?
C46 C41 C42 C43 . . . . -0.8(6) ?
P1 C41 C42 C43 . . . . -174.4(3) ?
C41 C42 C43 C44 . . . . -0.4(7) ?
C42 C43 C44 C45 . . . . 0.9(7) ?
C43 C44 C45 C46 . . . . -0.3(6) ?
C44 C45 C46 C41 . . . . -0.9(6) ?
C42 C41 C46 C45 . . . . 1.4(6) ?
P1 C41 C46 C45 . . . . 174.9(3) ?
C41 P1 C51 C56 . . . . 123.7(4) ?
C61 P1 C51 C56 . . . . 7.7(4) ?
C12 P1 C51 C56 . . . . -112.4(4) ?
C41 P1 C51 C52 . . . . -59.9(4) ?
C61 P1 C51 C52 . . . . -175.9(3) ?
C12 P1 C51 C52 . . . . 64.0(4) ?
C56 C51 C52 C53 . . . . 2.6(7) ?
P1 C51 C52 C53 . . . . -173.9(3) ?
C51 C52 C53 C54 . . . . -0.9(7) ?
C52 C53 C54 C55 . . . . -1.8(8) ?
C53 C54 C55 C56 . . . . 2.6(8) ?
C54 C55 C56 C51 . . . . -0.8(7) ?
C52 C51 C56 C55 . . . . -1.8(7) ?
P1 C51 C56 C55 . . . . 174.6(3) ?
C41 P1 C61 C66 . . . . -169.2(3) ?
C51 P1 C61 C66 . . . . -53.7(4) ?
C12 P1 C61 C66 . . . . 67.1(4) ?
C41 P1 C61 C62 . . . . 9.7(4) ?
C51 P1 C61 C62 . . . . 125.3(3) ?
C12 P1 C61 C62 . . . . -114.0(3) ?
C66 C61 C62 C63 . . . . 0.4(6) ?
P1 C61 C62 C63 . . . . -178.5(3) ?
C61 C62 C63 C64 . . . . 0.8(6) ?
C62 C63 C64 C65 . . . . -0.7(6) ?
C63 C64 C65 C66 . . . . -0.6(6) ?
C64 C65 C66 C61 . . . . 1.9(6) ?
C62 C61 C66 C65 . . . . -1.7(6) ?
P1 C61 C66 C65 . . . . 177.2(3) ?

_shelx_res_file                  
;


    erk9509.res created by SHELXL-2014/7


TITL erk9509.res in P-1
CELL  1.54178  11.1982  11.5411  16.5533   96.789   96.943  106.576
ZERR    2.000   0.0012   0.0013   0.0016    0.006    0.007    0.007
LATT 1
SFAC C  H  B  F  P  Cl
UNIT 92  76  2  20  2  4
SIZE 0.02 0.08 0.12
TEMP -173.120
ACTA
CONF

L.S. 20
BOND $H
FMAP 2
PLAN 10

OMIT     0   0   1
OMIT    -9   4  15
OMIT    -8   0   6
OMIT    -6  -5  16
OMIT   -10  -1   9
OMIT    -9  -1  10
OMIT   -10  -1  11
OMIT    -8   0   7
OMIT    -9  -1   8
OMIT    -9   2   9
OMIT    -9   0  11
OMIT   -10  -1  10
OMIT     6   1  14
OMIT   -10  -2  11
OMIT   -11   0   9
OMIT    -9  -6   9
OMIT   -10   0   9
OMIT   -10  -2  12

WGHT    0.073000    0.679500
EXTI    0.001110
FVAR       0.55887
P1    5    0.293414    0.275066    0.212245    11.00000    0.02676    0.02422 =
         0.02245    0.00271    0.00007    0.00796
B1    3    0.671049    0.346999    0.300255    11.00000    0.01723    0.02035 =
         0.03102    0.00652    0.00430    0.00213
C1    1    0.544091    0.366768   -0.044689    11.00000    0.05117    0.06072 =
         0.03310    0.01696    0.01326    0.01863
AFIX  93
H1A   2    0.567134    0.448139   -0.015839    11.00000   -1.20000
H1B   2    0.485019    0.343230   -0.094442    11.00000   -1.20000
AFIX   0
C2    1    0.593475    0.287499   -0.016040    11.00000    0.03281    0.04644 =
         0.02518    0.00468    0.01185    0.01030
AFIX  43
H2    2    0.568116    0.207044   -0.046601    11.00000   -1.20000
AFIX   0
C3    1    0.687989    0.313897    0.062089    11.00000    0.04095    0.02616 =
         0.02792   -0.00327    0.00490    0.01013
AFIX  13
H3    2    0.718745    0.404724    0.079722    11.00000   -1.20000
AFIX   0
C4    1    0.630078    0.255972    0.134318    11.00000    0.02662    0.02132 =
         0.02390   -0.00050    0.00436    0.00924
C5    1    0.722930    0.299876    0.217893    11.00000    0.02467    0.02331 =
         0.03006   -0.00238    0.00039    0.00658
AFIX  23
H5A   2    0.795674    0.367524    0.209725    11.00000   -1.20000
H5B   2    0.755620    0.231513    0.229876    11.00000   -1.20000
AFIX   0
C6    1    0.591099    0.113375    0.110377    11.00000    0.02246    0.02730 =
         0.02824   -0.00413    0.00002    0.00678
AFIX  13
H6    2    0.529206    0.092135    0.057988    11.00000   -1.20000
AFIX   0
C7    1    0.702829    0.069590    0.090315    11.00000    0.03474    0.03009 =
         0.03705   -0.00894    0.00203    0.01252
AFIX  23
H7A   2    0.765154    0.085103    0.141222    11.00000   -1.20000
H7B   2    0.672405   -0.019857    0.070776    11.00000   -1.20000
AFIX   0
C8    1    0.767283    0.133505    0.024894    11.00000    0.03446    0.03732 =
         0.03315   -0.00964    0.00364    0.01084
AFIX  23
H8A   2    0.844433    0.109630    0.019284    11.00000   -1.20000
H8B   2    0.710016    0.105339   -0.028732    11.00000   -1.20000
AFIX   0
C9    1    0.803107    0.272223    0.044698    11.00000    0.03779    0.03939 =
         0.03141   -0.00768    0.00496    0.01183
AFIX  23
H9A   2    0.836615    0.308489   -0.002332    11.00000   -1.20000
H9B   2    0.870466    0.302091    0.093555    11.00000   -1.20000
AFIX   0
C10   1    0.520746    0.053054    0.173335    11.00000    0.03044    0.02518 =
         0.03604   -0.00120   -0.00099    0.01136
C11   1    0.403536    0.089426    0.183301    11.00000    0.03304    0.01871 =
         0.03019   -0.00093    0.00021    0.00616
AFIX  23
H11A  2    0.361336    0.047628    0.225749    11.00000   -1.20000
H11B  2    0.343888    0.064163    0.130599    11.00000   -1.20000
AFIX   0
C12   1    0.440381    0.231386    0.209572    11.00000    0.03186    0.02251 =
         0.02168    0.00344    0.00382    0.00828
C13   1    0.509465    0.292202    0.144178    11.00000    0.02961    0.02340 =
         0.02437    0.00091   -0.00263    0.00760
AFIX  23
H13A  2    0.532547    0.382261    0.159533    11.00000   -1.20000
H13B  2    0.451884    0.268495    0.090632    11.00000   -1.20000
AFIX   0
C14   1    0.555271   -0.023414    0.218357    11.00000    0.03741    0.03227 =
         0.04874    0.00709    0.00567    0.01159
AFIX  93
H14A  2    0.630311   -0.043909    0.211924    11.00000   -1.20000
H14B  2    0.504924   -0.057611    0.256991    11.00000   -1.20000
AFIX   0
C15   1    0.520476    0.267116    0.297317    11.00000    0.03038    0.02300 =
         0.02380    0.00442    0.00331    0.00946
AFIX  23
H15A  2    0.517560    0.191380    0.320604    11.00000   -1.20000
H15B  2    0.481547    0.315964    0.332979    11.00000   -1.20000
AFIX   0
C21   1    0.684416    0.495775    0.319969    11.00000    0.01959    0.02966 =
         0.02277    0.00086    0.00067    0.00771
C22   1    0.727529    0.585863    0.272321    11.00000    0.02636    0.02406 =
         0.02495   -0.00030    0.00260    0.00541
F22   4    0.758511    0.558059    0.197018    11.00000    0.04146    0.03002 =
         0.02671    0.00236    0.01156    0.01045
C23   1    0.740836    0.709107    0.294307    11.00000    0.03113    0.02247 =
         0.03429    0.00473    0.00281    0.00652
F23   4    0.782863    0.790347    0.243879    11.00000    0.04464    0.02611 =
         0.04444    0.01169    0.01302    0.00783
C24   1    0.710811    0.749450    0.369363    11.00000    0.02548    0.01760 =
         0.03956   -0.00711   -0.00380    0.00500
F24   4    0.721396    0.868779    0.390789    11.00000    0.03967    0.02269 =
         0.04919   -0.00410    0.00727    0.00846
C25   1    0.667644    0.664778    0.418448    11.00000    0.03365    0.02644 =
         0.02598   -0.00476   -0.00109    0.01086
F25   4    0.635061    0.701765    0.491349    11.00000    0.04028    0.03590 =
         0.02991   -0.00538    0.00836    0.01210
C26   1    0.654907    0.543390    0.393703    11.00000    0.02585    0.02742 =
         0.02485    0.00478   -0.00299    0.00498
F26   4    0.611428    0.466978    0.446874    11.00000    0.03934    0.03008 =
         0.02532    0.00582    0.00817    0.01107
C31   1    0.762165    0.322353    0.380706    11.00000    0.02722    0.02540 =
         0.02479   -0.00056    0.00380    0.00733
C32   1    0.727109    0.249166    0.439262    11.00000    0.02080    0.03231 =
         0.03046    0.00470    0.00617    0.00882
F32   4    0.602190    0.195389    0.443879    11.00000    0.03287    0.04905 =
         0.03575    0.01593    0.00402    0.00876
C33   1    0.808640    0.224990    0.500007    11.00000    0.04450    0.03984 =
         0.02605    0.00861    0.00012    0.02123
F33   4    0.763181    0.152666    0.555401    11.00000    0.05339    0.06065 =
         0.03953    0.02457    0.00591    0.02335
C34   1    0.935530    0.278123    0.506490    11.00000    0.03076    0.04517 =
         0.02509    0.00264   -0.00075    0.02061
F34   4    1.016320    0.255556    0.564814    11.00000    0.04489    0.07848 =
         0.03671    0.01526   -0.00312    0.03533
C35   1    0.977873    0.354761    0.452110    11.00000    0.01868    0.04620 =
         0.03015   -0.00162    0.00361    0.01066
F35   4    1.103057    0.409810    0.457850    11.00000    0.02438    0.06586 =
         0.03771    0.00090   -0.00262    0.01264
C36   1    0.892486    0.375293    0.392077    11.00000    0.03274    0.02814 =
         0.02563   -0.00149    0.00057    0.01000
F36   4    0.943584    0.453882    0.341789    11.00000    0.02776    0.03996 =
         0.03407    0.00790    0.00072    0.00204
C41   1    0.184185    0.181988    0.267398    11.00000    0.02664    0.02361 =
         0.02596   -0.00128    0.00181    0.00822
C42   1    0.054578    0.163832    0.246524    11.00000    0.02569    0.04460 =
         0.03622    0.01012    0.00172    0.01294
AFIX  43
H42   2    0.024354    0.194688    0.200100    11.00000   -1.20000
AFIX   0
C43   1   -0.029841    0.101749    0.292444    11.00000    0.02486    0.05101 =
         0.04652    0.01422    0.00397    0.00380
AFIX  43
H43   2   -0.117560    0.090458    0.277820    11.00000   -1.20000
AFIX   0
C44   1    0.013497    0.055789    0.360042    11.00000    0.04573    0.03322 =
         0.03776    0.00673    0.00899    0.00531
AFIX  43
H44   2   -0.044632    0.011939    0.391279    11.00000   -1.20000
AFIX   0
C45   1    0.141198    0.073853    0.381859    11.00000    0.03382    0.03051 =
         0.03440    0.00827   -0.00014    0.01057
AFIX  43
H45   2    0.170773    0.042670    0.428317    11.00000   -1.20000
AFIX   0
C46   1    0.226209    0.137058    0.336465    11.00000    0.02324    0.02835 =
         0.02742    0.00821    0.00805    0.00632
AFIX  43
H46   2    0.313998    0.150029    0.352413    11.00000   -1.20000
AFIX   0
C51   1    0.210820    0.261194    0.108358    11.00000    0.01691    0.04164 =
         0.02224    0.00458    0.00659    0.01215
C52   1    0.163584    0.146049    0.059705    11.00000    0.03157    0.03553 =
         0.03691    0.00048   -0.00183    0.01533
AFIX  43
H52   2    0.167352    0.075177    0.082532    11.00000   -1.20000
AFIX   0
C53   1    0.111132    0.135044   -0.021975    11.00000    0.03295    0.05331 =
         0.03670   -0.00898   -0.00525    0.01910
AFIX  43
H53   2    0.080015    0.056487   -0.055282    11.00000   -1.20000
AFIX   0
C54   1    0.103671    0.236499   -0.055261    11.00000    0.02865    0.06869 =
         0.02826    0.00969    0.00125    0.01283
AFIX  43
H54   2    0.069646    0.228156   -0.111820    11.00000   -1.20000
AFIX   0
C55   1    0.145072    0.349863   -0.007308    11.00000    0.04164    0.04666 =
         0.03920    0.01778   -0.00232    0.00905
AFIX  43
H55   2    0.136585    0.419514   -0.029990    11.00000   -1.20000
AFIX   0
C56   1    0.199456    0.362829    0.074489    11.00000    0.02976    0.03334 =
         0.03404    0.01102    0.00089    0.00775
AFIX  43
H56   2    0.229067    0.441652    0.107488    11.00000   -1.20000
AFIX   0
C61   1    0.332571    0.432408    0.261483    11.00000    0.03699    0.02653 =
         0.02182    0.00398   -0.00314    0.01459
C62   1    0.293619    0.457295    0.337027    11.00000    0.04007    0.03139 =
         0.02667    0.00697    0.00695    0.01529
AFIX  43
H62   2    0.249085    0.392056    0.362364    11.00000   -1.20000
AFIX   0
C63   1    0.320175    0.577031    0.374575    11.00000    0.04792    0.03593 =
         0.02231    0.00178    0.00855    0.01952
AFIX  43
H63   2    0.294511    0.593644    0.426228    11.00000   -1.20000
AFIX   0
C64   1    0.383440    0.673057    0.338274    11.00000    0.03417    0.02797 =
         0.03243    0.00051   -0.00474    0.00881
AFIX  43
H64   2    0.400434    0.755210    0.364409    11.00000   -1.20000
AFIX   0
C65   1    0.421899    0.648628    0.263482    11.00000    0.03950    0.02556 =
         0.03376    0.00141   -0.00086    0.01346
AFIX  43
H65   2    0.464763    0.714251    0.237813    11.00000   -1.20000
AFIX   0
C66   1    0.398117    0.528974    0.226001    11.00000    0.03434    0.02926 =
         0.02805    0.00497   -0.00010    0.01133
AFIX  43
H66   2    0.426993    0.512830    0.175447    11.00000   -1.20000
AFIX   0
C71   1    0.078875    0.679316    0.250529    11.00000    0.03664    0.04734 =
         0.04797    0.00880    0.00815    0.01278
AFIX  23
H71A  2    0.120867    0.661587    0.301702    11.00000   -1.20000
H71B  2   -0.003839    0.687779    0.260569    11.00000   -1.20000
AFIX   0
CL1   6    0.172224    0.817791    0.226769    11.00000    0.05962    0.03944 =
         0.07330    0.01302   -0.01676    0.00216
CL2   6    0.054831    0.556933    0.170434    11.00000    0.04774    0.04251 =
         0.04987    0.00220    0.00136    0.01264
HKLF 4

REM  erk9509.res in P-1
REM R1 =  0.0599 for    4461 Fo > 4sig(Fo)  and  0.0970 for all    6850 data
REM    542 parameters refined using      0 restraints

END

WGHT      0.0728      0.6964

REM Highest difference peak  0.374,  deepest hole -0.520,  1-sigma level  0.079
Q1    1   0.4089  0.1546  0.2083  11.00000  0.05    0.37
Q2    1   0.2520  0.3429  0.2309  11.00000  0.05    0.33
Q3    1   0.6374  0.2971  0.3292  11.00000  0.05    0.33
Q4    1   0.2878  0.4657  0.2573  11.00000  0.05    0.32
Q5    1   0.1642  0.6121  0.1181  11.00000  0.05    0.32
Q6    1   0.6423  0.4031  0.2848  11.00000  0.05    0.31
Q7    1   0.7988  0.2207  0.0036  11.00000  0.05    0.30
Q8    1   0.0785  0.8360  0.2583  11.00000  0.05    0.30
Q9    1   0.2148  0.1488  0.2859  11.00000  0.05    0.30
Q10   1   0.2025  0.2746  0.2569  11.00000  0.05    0.29
;
_shelx_res_checksum              88422
####################################################################### 
# 
# This file contains crystal structure data downloaded from the 
# Cambridge Structural Database (CSD) hosted by the Cambridge 
# Crystallographic Data Centre (CCDC).
# 
# Full information about CCDC data access policies and citation 
# guidelines are available at http://www.ccdc.cam.ac.uk/access/V1 
# 
# Audit and citation data items may have been added by the CCDC. 
# Please retain this information to preserve the provenance of 
# this file and to allow appropriate attribution of the data. 
# 
#######################################################################

data_erk9369
_database_code_depnum_ccdc_archive 'CCDC 1922909'
loop_
_audit_author_name
_audit_author_address
'Constantin G. Daniliuc'
;Organisch Chemisches Institut WWU University of Muenster
Germany
;
_audit_update_record             
;
2019-06-13 deposited with the CCDC.	2019-12-17 downloaded from the CCDC.
;

_audit_creation_method           'APEX3 v2016.1-0'
_chemical_name_systematic        ?
_chemical_name_common            ?
_chemical_formula_moiety         ?
_chemical_formula_sum            'C39 H28 B F10 P'
_chemical_formula_iupac          ?
_chemical_formula_weight         728.39

_chemical_melting_point          ?

_space_group_crystal_system      monoclinic
_space_group_name_H-M_alt        'P 1 21/c 1'
_space_group_name_Hall           '-P 2ybc'
loop_
_space_group_symop_operation_xyz
'x, y, z'
'-x, y+1/2, -z+1/2'
'-x, -y, -z'
'x, -y-1/2, z-1/2'

_cell_length_a                   12.2953(3)
_cell_length_b                   14.3056(3)
_cell_length_c                   20.8746(5)
_cell_angle_alpha                90
_cell_angle_beta                 100.3000(10)
_cell_angle_gamma                90
_cell_volume                     3612.50(15)
_cell_formula_units_Z            4
_cell_measurement_reflns_used    9851
_cell_measurement_theta_min      3.6538
_cell_measurement_theta_max      66.7066
_cell_measurement_temperature    100.(2)

_exptl_crystal_description       prism
_exptl_crystal_colour            colourless
_exptl_crystal_size_max          0.240
_exptl_crystal_size_mid          0.200
_exptl_crystal_size_min          0.120
_exptl_crystal_density_diffrn    1.339
_exptl_crystal_density_meas      ?
_exptl_crystal_density_method    'not measured'
_exptl_crystal_F_000             1488

_exptl_absorpt_coefficient_mu    1.376
_exptl_absorpt_correction_type   multi-scan
_exptl_absorpt_process_details   
;
Bruker AXS (2014). SADABS, Version 2014/5, Bruker AXS Inc., Madison, Wisconsin,
USA.
;
_exptl_absorpt_correction_T_min  0.74
_exptl_absorpt_correction_T_max  0.85

_exptl_special_details           
;
;

_diffrn_ambient_temperature      100.(2)

_diffrn_source                   'fine-focus sealed tube'
_diffrn_source_type              'fine-focus sealed tube'

_diffrn_radiation_type           CuK\a
_diffrn_radiation_wavelength     1.54178
_diffrn_radiation_monochromator  graphite

_diffrn_measurement_device_type  'Kappa CCD APEXII'
_diffrn_measurement_method       'phi / omega scans'

_diffrn_detector_area_resol_mean 8.3333

_diffrn_reflns_number            52800
_diffrn_reflns_av_R_equivalents  0.0495
_diffrn_reflns_av_unetI/netI     0.0254
_diffrn_reflns_theta_min         3.65
_diffrn_reflns_theta_max         66.76
_diffrn_reflns_theta_full        66.76
_diffrn_measured_fraction_theta_max 0.998
_diffrn_measured_fraction_theta_full 0.998
_diffrn_reflns_limit_h_min       -14
_diffrn_reflns_limit_h_max       14
_diffrn_reflns_limit_k_min       -17
_diffrn_reflns_limit_k_max       16
_diffrn_reflns_limit_l_min       -24
_diffrn_reflns_limit_l_max       24

_refine_special_details          
;

Reflections were merged by SHELXL according to the crystal
class for the calculation of statistics and refinement.

_reflns_Friedel_fraction is defined as the number of unique
Friedel pairs measured divided by the number that would be
possible theoretically, ignoring centric projections and
systematic absences.

A badly disordered half solvent molecule (probably half
dichloromethane molecule mixed with half pentane molecule)
was found in the asymmetrical unit and could not be 
satisfactorily refined. The program SQUEEZE (Spek, A.L. 
(2015). Acta Cryst. C71, 9-18) was therefore used to 
remove mathematically the effect of the solvent.
The quoted formula and derived parameters are not 
included the squeezed solvent molecule.
;

_reflns_number_total             6392
_reflns_number_gt                5636
_reflns_threshold_expression     'I > 2\s(I)'

_refine_ls_structure_factor_coef Fsqd
_refine_ls_matrix_type           full
_refine_ls_R_factor_all          0.0414
_refine_ls_R_factor_gt           0.0359
_refine_ls_wR_factor_gt          0.0876
_refine_ls_wR_factor_ref         0.0909
_refine_ls_goodness_of_fit_ref   1.022
_refine_ls_restrained_S_all      1.022
_refine_ls_number_reflns         6392
_refine_ls_number_parameters     460
_refine_ls_number_restraints     0
_refine_ls_number_constraints    ?
_refine_ls_hydrogen_treatment    constr
_refine_ls_weighting_scheme      calc
_refine_ls_weighting_details     
'w=1/[\s^2^(Fo^2^)+(0.0418P)^2^+2.5012P] where P=(Fo^2^+2Fc^2^)/3'

_atom_sites_solution_hydrogens   geom
_atom_sites_solution_primary     ?
_atom_sites_solution_secondary   ?

_refine_ls_shift/su_max          0.001
_refine_ls_shift/su_mean         0.000
_refine_diff_density_max         0.380
_refine_diff_density_min         -0.383
_refine_ls_extinction_method     none
_refine_ls_extinction_coef       ?

loop_
_atom_type_symbol
_atom_type_description
_atom_type_scat_dispersion_real
_atom_type_scat_dispersion_imag
_atom_type_scat_source
C C 0.0181 0.0091 'International Tables Vol C Tables 4.2.6.8 and 6.1.1.4'
H H 0.0000 0.0000 'International Tables Vol C Tables 4.2.6.8 and 6.1.1.4'
B B 0.0090 0.0039 'International Tables Vol C Tables 4.2.6.8 and 6.1.1.4'
F F 0.0727 0.0534 'International Tables Vol C Tables 4.2.6.8 and 6.1.1.4'
P P 0.2955 0.4335 'International Tables Vol C Tables 4.2.6.8 and 6.1.1.4'

_computing_data_collection       'APEX3 v2016.1-0 (Bruker AXS Inc., 2016)'
_computing_cell_refinement       'SAINT V8.37A (Bruker AXS Inc., 2015)'
_computing_data_reduction        'SAINT V8.37A (Bruker AXS Inc., 2015)'
_computing_structure_solution    'SHELXL-2014/7 (Sheldrick, 2014)'
_computing_structure_refinement  'SHELXL-2014/7 (Sheldrick, 2014)'
_computing_molecular_graphics    'APEX3 v2016.1-0 (Bruker AXS Inc., 2016)'
_computing_publication_material  'APEX3 v2016.1-0 (Bruker AXS Inc., 2016)'

loop_
_atom_site_type_symbol
_atom_site_label
_atom_site_fract_x
_atom_site_fract_y
_atom_site_fract_z
_atom_site_U_iso_or_equiv
_atom_site_adp_type
_atom_site_calc_flag
_atom_site_refinement_flags_adp
_atom_site_refinement_flags_occupancy
_atom_site_refinement_flags_posn
_atom_site_occupancy
_atom_site_disorder_assembly
_atom_site_disorder_group
B B1 0.27923(15) 0.25521(13) 0.50546(8) 0.0156(4) Uani d . . . 1 . .
C C1 0.35029(13) 0.33736(11) 0.54983(8) 0.0153(3) Uani d . . . 1 . .
H H1A 0.4158 0.3084 0.5771 0.018 Uiso calc U . R 1 . .
H H1B 0.3773 0.3825 0.5203 0.018 Uiso calc U . R 1 . .
P P1 0.37274(3) 0.48666(3) 0.63662(2) 0.01399(10) Uani d . . . 1 . .
C C2 0.28487(13) 0.39151(11) 0.59481(8) 0.0148(3) Uani d . . . 1 . .
H H2 0.2687 0.3471 0.6289 0.018 Uiso calc U . R 1 . .
C C3 0.17203(13) 0.42923(11) 0.55735(8) 0.0166(3) Uani d . . . 1 . .
H H3 0.1894 0.4755 0.5247 0.02 Uiso calc U . R 1 . .
C C4 0.10852(13) 0.34952(11) 0.51919(8) 0.0169(3) Uani d . . . 1 . .
C C5 0.16510(13) 0.30569(12) 0.46888(8) 0.0173(3) Uani d . . . 1 . .
H H5A 0.1827 0.3541 0.4384 0.021 Uiso calc U . R 1 . .
H H5B 0.1159 0.2588 0.4436 0.021 Uiso calc U . R 1 . .
C C6 0.01072(14) 0.32086(13) 0.53078(8) 0.0216(4) Uani d . . . 1 . .
H H6 -0.0252 0.2722 0.504 0.026 Uiso calc U . R 1 . .
C C7 -0.04749(14) 0.35895(14) 0.58255(9) 0.0274(4) Uani d . . . 1 . .
H H7A -0.0806 0.3069 0.6037 0.033 Uiso calc U . R 1 . .
H H7B -0.1078 0.4012 0.5625 0.033 Uiso calc U . R 1 . .
C C8 0.03333(14) 0.41221(14) 0.63333(9) 0.0248(4) Uani d . . . 1 . .
H H8A 0.0837 0.3677 0.6602 0.03 Uiso calc U . R 1 . .
H H8B -0.0077 0.447 0.6624 0.03 Uiso calc U . R 1 . .
C C9 0.10017(14) 0.48022(12) 0.59967(8) 0.0205(4) Uani d . . . 1 . .
H H9A 0.1484 0.518 0.633 0.025 Uiso calc U . R 1 . .
H H9B 0.0491 0.5234 0.572 0.025 Uiso calc U . R 1 . .
C C11 0.36011(13) 0.21464(11) 0.45590(8) 0.0158(3) Uani d . . . 1 . .
C C12 0.44974(13) 0.15681(12) 0.47955(8) 0.0168(3) Uani d . . . 1 . .
F F12 0.47293(8) 0.13558(7) 0.54371(4) 0.0221(2) Uani d . . . 1 . .
C C13 0.52124(13) 0.11913(12) 0.44239(8) 0.0191(3) Uani d . . . 1 . .
F F13 0.60483(8) 0.06303(7) 0.46957(5) 0.0250(2) Uani d . . . 1 . .
C C14 0.50945(14) 0.14261(12) 0.37758(8) 0.0215(4) Uani d . . . 1 . .
F F14 0.57998(9) 0.10961(8) 0.34071(5) 0.0296(2) Uani d . . . 1 . .
C C15 0.42486(15) 0.20156(12) 0.35157(8) 0.0204(4) Uani d . . . 1 . .
F F15 0.41157(9) 0.22675(8) 0.28822(5) 0.0288(2) Uani d . . . 1 . .
C C16 0.35193(13) 0.23393(11) 0.38997(8) 0.0172(3) Uani d . . . 1 . .
F F16 0.26883(8) 0.28783(7) 0.35803(4) 0.0231(2) Uani d . . . 1 . .
C C21 0.24594(13) 0.16323(11) 0.54677(8) 0.0166(3) Uani d . . . 1 . .
F F22 0.34170(9) 0.20767(7) 0.65251(5) 0.0290(2) Uani d . . . 1 . .
C C22 0.27565(15) 0.14679(12) 0.61317(8) 0.0215(4) Uani d . . . 1 . .
F F23 0.27929(14) 0.05942(9) 0.70966(6) 0.0548(4) Uani d . . . 1 . .
C C23 0.24621(18) 0.06875(14) 0.64492(9) 0.0315(4) Uani d . . . 1 . .
F F24 0.15377(12) -0.07653(8) 0.63983(7) 0.0493(4) Uani d . . . 1 . .
C C24 0.18344(18) 0.00044(13) 0.60976(10) 0.0323(5) Uani d . . . 1 . .
F F25 0.09782(9) -0.05866(7) 0.50789(6) 0.0342(3) Uani d . . . 1 . .
C C25 0.15410(15) 0.01041(12) 0.54336(10) 0.0248(4) Uani d . . . 1 . .
F F26 0.15475(8) 0.09348(7) 0.44826(5) 0.0264(2) Uani d . . . 1 . .
C C26 0.18489(14) 0.09030(12) 0.51395(8) 0.0192(3) Uani d . . . 1 . .
C C31 0.35050(13) 0.51152(12) 0.71826(8) 0.0174(3) Uani d . . . 1 . .
C C32 0.41728(14) 0.58024(12) 0.75337(8) 0.0220(4) Uani d . . . 1 . .
H H32 0.4691 0.6138 0.7335 0.026 Uiso calc U . R 1 . .
C C33 0.40739(16) 0.59909(13) 0.81711(9) 0.0265(4) Uani d . . . 1 . .
H H33 0.452 0.6461 0.8409 0.032 Uiso calc U . R 1 . .
C C34 0.33243(15) 0.54948(14) 0.84641(8) 0.0271(4) Uani d . . . 1 . .
H H34 0.326 0.5626 0.8902 0.033 Uiso calc U . R 1 . .
C C35 0.26728(15) 0.48123(13) 0.81206(9) 0.0247(4) Uani d . . . 1 . .
H H35 0.2161 0.4475 0.8323 0.03 Uiso calc U . R 1 . .
C C36 0.27618(14) 0.46152(12) 0.74796(8) 0.0198(3) Uani d . . . 1 . .
H H36 0.2317 0.4141 0.7246 0.024 Uiso calc U . R 1 . .
C C41 0.34823(13) 0.59148(11) 0.58837(8) 0.0176(3) Uani d . . . 1 . .
C C42 0.28619(14) 0.66450(12) 0.60792(9) 0.0215(4) Uani d . . . 1 . .
H H42 0.2657 0.6634 0.6497 0.026 Uiso calc U . R 1 . .
C C43 0.25465(15) 0.73870(12) 0.56592(9) 0.0261(4) Uani d . . . 1 . .
H H43 0.2119 0.7882 0.579 0.031 Uiso calc U . R 1 . .
C C44 0.28486(15) 0.74137(12) 0.50523(9) 0.0262(4) Uani d . . . 1 . .
H H44 0.2618 0.792 0.4766 0.031 Uiso calc U . R 1 . .
C C45 0.34862(14) 0.67046(12) 0.48609(9) 0.0231(4) Uani d . . . 1 . .
H H45 0.3711 0.6734 0.4449 0.028 Uiso calc U . R 1 . .
C C46 0.37970(14) 0.59496(12) 0.52717(8) 0.0200(4) Uani d . . . 1 . .
H H46 0.4223 0.5457 0.5137 0.024 Uiso calc U . R 1 . .
C C51 0.51760(13) 0.45548(11) 0.64874(7) 0.0151(3) Uani d . . . 1 . .
C C52 0.59794(14) 0.51358(12) 0.63071(8) 0.0179(3) Uani d . . . 1 . .
H H52 0.5772 0.5698 0.6075 0.021 Uiso calc U . R 1 . .
C C53 0.70889(14) 0.48865(12) 0.64705(8) 0.0194(3) Uani d . . . 1 . .
H H53 0.7638 0.5275 0.6342 0.023 Uiso calc U . R 1 . .
C C54 0.73963(13) 0.40797(12) 0.68178(8) 0.0191(3) Uani d . . . 1 . .
H H54 0.8156 0.3919 0.6932 0.023 Uiso calc U . R 1 . .
C C55 0.65958(14) 0.34997(12) 0.70018(8) 0.0187(3) Uani d . . . 1 . .
H H55 0.6809 0.2943 0.7239 0.022 Uiso calc U . R 1 . .
C C56 0.54899(13) 0.37355(12) 0.68384(8) 0.0176(3) Uani d . . . 1 . .
H H56 0.4943 0.3341 0.6965 0.021 Uiso calc U . R 1 . .

loop_
_atom_site_aniso_label
_atom_site_aniso_U_11
_atom_site_aniso_U_22
_atom_site_aniso_U_33
_atom_site_aniso_U_12
_atom_site_aniso_U_13
_atom_site_aniso_U_23
B1 0.0180(9) 0.0160(9) 0.0128(8) -0.0020(7) 0.0028(7) -0.0005(7)
C1 0.0138(8) 0.0176(8) 0.0142(7) -0.0003(6) 0.0017(6) 0.0006(6)
P1 0.0136(2) 0.0144(2) 0.01341(19) -0.00079(15) 0.00106(15) -0.00108(15)
C2 0.0151(8) 0.0141(8) 0.0148(7) -0.0017(6) 0.0017(6) -0.0003(6)
C3 0.0143(8) 0.0171(8) 0.0174(8) 0.0002(6) 0.0002(6) 0.0007(7)
C4 0.0159(8) 0.0176(8) 0.0153(8) 0.0021(6) -0.0024(6) 0.0020(6)
C5 0.0177(8) 0.0185(8) 0.0144(8) -0.0020(6) -0.0007(6) 0.0004(6)
C6 0.0165(8) 0.0243(9) 0.0225(9) -0.0019(7) -0.0011(7) -0.0040(7)
C7 0.0151(8) 0.0361(11) 0.0313(10) -0.0039(7) 0.0047(7) -0.0070(8)
C8 0.0170(8) 0.0327(10) 0.0256(9) -0.0015(7) 0.0063(7) -0.0066(8)
C9 0.0154(8) 0.0206(9) 0.0241(9) 0.0028(7) -0.0007(7) -0.0033(7)
C11 0.0178(8) 0.0142(8) 0.0150(8) -0.0058(6) 0.0020(6) -0.0016(6)
C12 0.0181(8) 0.0182(8) 0.0134(7) -0.0046(6) 0.0008(6) -0.0019(6)
F12 0.0222(5) 0.0289(5) 0.0142(5) 0.0047(4) 0.0008(4) 0.0018(4)
C13 0.0160(8) 0.0176(8) 0.0230(8) -0.0016(6) 0.0013(7) -0.0029(7)
F13 0.0216(5) 0.0252(5) 0.0282(5) 0.0059(4) 0.0044(4) -0.0017(4)
C14 0.0232(9) 0.0207(9) 0.0227(9) -0.0035(7) 0.0098(7) -0.0068(7)
F14 0.0317(6) 0.0344(6) 0.0267(5) 0.0033(5) 0.0159(4) -0.0067(5)
C15 0.0282(9) 0.0206(9) 0.0133(8) -0.0065(7) 0.0056(7) -0.0020(7)
F15 0.0417(6) 0.0323(6) 0.0148(5) 0.0024(5) 0.0113(4) 0.0017(4)
C16 0.0191(8) 0.0142(8) 0.0180(8) -0.0027(6) 0.0025(6) -0.0001(6)
F16 0.0281(5) 0.0255(5) 0.0153(5) 0.0050(4) 0.0025(4) 0.0041(4)
C21 0.0158(8) 0.0164(8) 0.0183(8) 0.0021(6) 0.0051(6) 0.0000(7)
F22 0.0472(7) 0.0197(5) 0.0165(5) -0.0001(5) -0.0039(4) 0.0007(4)
C22 0.0297(9) 0.0155(8) 0.0193(8) 0.0013(7) 0.0041(7) -0.0014(7)
F23 0.1105(12) 0.0315(7) 0.0214(6) -0.0054(7) 0.0092(7) 0.0107(5)
C23 0.0530(13) 0.0218(10) 0.0210(9) 0.0032(9) 0.0097(8) 0.0052(8)
F24 0.0830(10) 0.0194(6) 0.0517(8) -0.0094(6) 0.0286(7) 0.0103(6)
C24 0.0478(12) 0.0157(9) 0.0382(11) 0.0001(8) 0.0209(9) 0.0069(8)
F25 0.0321(6) 0.0174(5) 0.0528(7) -0.0078(4) 0.0070(5) -0.0051(5)
C25 0.0220(9) 0.0151(8) 0.0387(11) -0.0019(7) 0.0091(8) -0.0044(8)
F26 0.0307(6) 0.0248(5) 0.0217(5) -0.0071(4) -0.0008(4) -0.0048(4)
C26 0.0188(8) 0.0200(9) 0.0195(8) 0.0010(7) 0.0050(6) -0.0018(7)
C31 0.0163(8) 0.0192(8) 0.0158(8) 0.0052(6) 0.0001(6) -0.0014(7)
C32 0.0212(8) 0.0229(9) 0.0204(8) -0.0008(7) 0.0000(7) -0.0018(7)
C33 0.0314(10) 0.0248(10) 0.0203(9) 0.0027(8) -0.0037(7) -0.0065(8)
C34 0.0316(10) 0.0333(10) 0.0155(8) 0.0116(8) 0.0020(7) -0.0035(8)
C35 0.0232(9) 0.0320(10) 0.0194(8) 0.0047(8) 0.0054(7) 0.0014(8)
C36 0.0181(8) 0.0220(9) 0.0186(8) 0.0017(7) 0.0017(6) -0.0017(7)
C41 0.0153(8) 0.0161(8) 0.0190(8) -0.0036(6) -0.0031(6) -0.0017(7)
C42 0.0204(8) 0.0188(9) 0.0235(9) -0.0022(7) -0.0012(7) -0.0034(7)
C43 0.0236(9) 0.0163(9) 0.0348(10) 0.0008(7) -0.0046(8) -0.0019(8)
C44 0.0255(9) 0.0166(9) 0.0310(10) -0.0068(7) -0.0095(8) 0.0056(8)
C45 0.0228(9) 0.0218(9) 0.0219(9) -0.0088(7) -0.0031(7) 0.0024(7)
C46 0.0175(8) 0.0200(9) 0.0205(8) -0.0045(7) -0.0015(6) -0.0002(7)
C51 0.0155(8) 0.0174(8) 0.0118(7) -0.0006(6) 0.0006(6) -0.0031(6)
C52 0.0206(8) 0.0158(8) 0.0168(8) -0.0013(6) 0.0017(6) -0.0006(6)
C53 0.0171(8) 0.0218(9) 0.0196(8) -0.0059(7) 0.0042(6) -0.0022(7)
C54 0.0149(8) 0.0248(9) 0.0168(8) 0.0009(7) 0.0007(6) -0.0036(7)
C55 0.0206(8) 0.0206(8) 0.0143(8) 0.0020(7) 0.0014(6) 0.0011(7)
C56 0.0190(8) 0.0204(8) 0.0137(8) -0.0024(7) 0.0035(6) 0.0007(7)

_geom_special_details            
;

All esds (except the esd in the dihedral angle between two l.s. planes)
are estimated using the full covariance matrix.  The cell esds are taken
into account individually in the estimation of esds in distances, angles
and torsion angles; correlations between esds in cell parameters are only
used when they are defined by crystal symmetry.  An approximate (isotropic)
treatment of cell esds is used for estimating esds involving l.s. planes.
;

loop_
_geom_bond_atom_site_label_1
_geom_bond_atom_site_label_2
_geom_bond_site_symmetry_2
_geom_bond_distance
_geom_bond_publ_flag
B1 C5 . 1.640(2) ?
B1 C1 . 1.647(2) ?
B1 C11 . 1.663(2) ?
B1 C21 . 1.664(2) ?
C1 C2 . 1.549(2) ?
C1 H1A . 0.99 ?
C1 H1B . 0.99 ?
P1 C41 . 1.8014(17) ?
P1 C31 . 1.8091(16) ?
P1 C51 . 1.8094(16) ?
P1 C2 . 1.8560(16) ?
C2 C3 . 1.562(2) ?
C2 H2 . 1.0 ?
C3 C4 . 1.524(2) ?
C3 C9 . 1.540(2) ?
C3 H3 . 1.0 ?
C4 C6 . 1.333(2) ?
C4 C5 . 1.497(2) ?
C5 H5A . 0.99 ?
C5 H5B . 0.99 ?
C6 C7 . 1.501(2) ?
C6 H6 . 0.95 ?
C7 C8 . 1.522(2) ?
C7 H7A . 0.99 ?
C7 H7B . 0.99 ?
C8 C9 . 1.524(3) ?
C8 H8A . 0.99 ?
C8 H8B . 0.99 ?
C9 H9A . 0.99 ?
C9 H9B . 0.99 ?
C11 C16 . 1.390(2) ?
C11 C12 . 1.396(2) ?
C12 F12 . 1.3529(18) ?
C12 C13 . 1.382(2) ?
C13 F13 . 1.3468(19) ?
C13 C14 . 1.376(2) ?
C14 F14 . 1.3438(19) ?
C14 C15 . 1.373(3) ?
C15 F15 . 1.3522(19) ?
C15 C16 . 1.385(2) ?
C16 F16 . 1.3562(19) ?
C21 C22 . 1.389(2) ?
C21 C26 . 1.392(2) ?
F22 C22 . 1.362(2) ?
C22 C23 . 1.379(3) ?
F23 C23 . 1.346(2) ?
C23 C24 . 1.374(3) ?
F24 C24 . 1.350(2) ?
C24 C25 . 1.376(3) ?
F25 C25 . 1.349(2) ?
C25 C26 . 1.382(3) ?
F26 C26 . 1.3558(19) ?
C31 C36 . 1.390(2) ?
C31 C32 . 1.401(2) ?
C32 C33 . 1.384(3) ?
C32 H32 . 0.95 ?
C33 C34 . 1.389(3) ?
C33 H33 . 0.95 ?
C34 C35 . 1.380(3) ?
C34 H34 . 0.95 ?
C35 C36 . 1.391(2) ?
C35 H35 . 0.95 ?
C36 H36 . 0.95 ?
C41 C42 . 1.397(2) ?
C41 C46 . 1.400(2) ?
C42 C43 . 1.387(3) ?
C42 H42 . 0.95 ?
C43 C44 . 1.383(3) ?
C43 H43 . 0.95 ?
C44 C45 . 1.384(3) ?
C44 H44 . 0.95 ?
C45 C46 . 1.390(2) ?
C45 H45 . 0.95 ?
C46 H46 . 0.95 ?
C51 C52 . 1.393(2) ?
C51 C56 . 1.399(2) ?
C52 C53 . 1.392(2) ?
C52 H52 . 0.95 ?
C53 C54 . 1.379(2) ?
C53 H53 . 0.95 ?
C54 C55 . 1.393(2) ?
C54 H54 . 0.95 ?
C55 C56 . 1.383(2) ?
C55 H55 . 0.95 ?
C56 H56 . 0.95 ?

loop_
_geom_angle_atom_site_label_1
_geom_angle_atom_site_label_2
_geom_angle_atom_site_label_3
_geom_angle_site_symmetry_1
_geom_angle_site_symmetry_3
_geom_angle
_geom_angle_publ_flag
C5 B1 C1 . . 105.74(13) ?
C5 B1 C11 . . 114.90(13) ?
C1 B1 C11 . . 106.43(13) ?
C5 B1 C21 . . 108.68(13) ?
C1 B1 C21 . . 115.32(13) ?
C11 B1 C21 . . 106.05(13) ?
C2 C1 B1 . . 114.64(13) ?
C2 C1 H1A . . 108.6 ?
B1 C1 H1A . . 108.6 ?
C2 C1 H1B . . 108.6 ?
B1 C1 H1B . . 108.6 ?
H1A C1 H1B . . 107.6 ?
C41 P1 C31 . . 108.95(8) ?
C41 P1 C51 . . 110.21(8) ?
C31 P1 C51 . . 103.15(7) ?
C41 P1 C2 . . 108.81(7) ?
C31 P1 C2 . . 114.45(8) ?
C51 P1 C2 . . 111.14(7) ?
C1 C2 C3 . . 112.36(13) ?
C1 C2 P1 . . 109.28(10) ?
C3 C2 P1 . . 111.86(11) ?
C1 C2 H2 . . 107.7 ?
C3 C2 H2 . . 107.7 ?
P1 C2 H2 . . 107.7 ?
C4 C3 C9 . . 111.18(13) ?
C4 C3 C2 . . 109.24(13) ?
C9 C3 C2 . . 115.21(13) ?
C4 C3 H3 . . 106.9 ?
C9 C3 H3 . . 106.9 ?
C2 C3 H3 . . 106.9 ?
C6 C4 C5 . . 123.09(15) ?
C6 C4 C3 . . 122.00(15) ?
C5 C4 C3 . . 114.90(14) ?
C4 C5 B1 . . 108.90(13) ?
C4 C5 H5A . . 109.9 ?
B1 C5 H5A . . 109.9 ?
C4 C5 H5B . . 109.9 ?
B1 C5 H5B . . 109.9 ?
H5A C5 H5B . . 108.3 ?
C4 C6 C7 . . 125.50(16) ?
C4 C6 H6 . . 117.2 ?
C7 C6 H6 . . 117.2 ?
C6 C7 C8 . . 110.32(14) ?
C6 C7 H7A . . 109.6 ?
C8 C7 H7A . . 109.6 ?
C6 C7 H7B . . 109.6 ?
C8 C7 H7B . . 109.6 ?
H7A C7 H7B . . 108.1 ?
C7 C8 C9 . . 109.72(15) ?
C7 C8 H8A . . 109.7 ?
C9 C8 H8A . . 109.7 ?
C7 C8 H8B . . 109.7 ?
C9 C8 H8B . . 109.7 ?
H8A C8 H8B . . 108.2 ?
C8 C9 C3 . . 111.97(14) ?
C8 C9 H9A . . 109.2 ?
C3 C9 H9A . . 109.2 ?
C8 C9 H9B . . 109.2 ?
C3 C9 H9B . . 109.2 ?
H9A C9 H9B . . 107.9 ?
C16 C11 C12 . . 112.39(15) ?
C16 C11 B1 . . 126.98(14) ?
C12 C11 B1 . . 120.60(14) ?
F12 C12 C13 . . 115.18(14) ?
F12 C12 C11 . . 119.77(14) ?
C13 C12 C11 . . 125.03(15) ?
F13 C13 C14 . . 119.86(15) ?
F13 C13 C12 . . 120.67(15) ?
C14 C13 C12 . . 119.41(16) ?
F14 C14 C15 . . 120.66(15) ?
F14 C14 C13 . . 120.80(16) ?
C15 C14 C13 . . 118.54(15) ?
F15 C15 C14 . . 120.06(15) ?
F15 C15 C16 . . 119.96(15) ?
C14 C15 C16 . . 119.97(15) ?
F16 C16 C15 . . 114.49(14) ?
F16 C16 C11 . . 120.97(14) ?
C15 C16 C11 . . 124.55(16) ?
C22 C21 C26 . . 112.75(15) ?
C22 C21 B1 . . 127.30(15) ?
C26 C21 B1 . . 119.91(14) ?
F22 C22 C23 . . 114.04(15) ?
F22 C22 C21 . . 121.03(15) ?
C23 C22 C21 . . 124.88(17) ?
F23 C23 C24 . . 120.39(17) ?
F23 C23 C22 . . 120.29(18) ?
C24 C23 C22 . . 119.32(17) ?
F24 C24 C23 . . 120.31(18) ?
F24 C24 C25 . . 120.61(18) ?
C23 C24 C25 . . 119.06(17) ?
F25 C25 C24 . . 119.56(16) ?
F25 C25 C26 . . 121.09(17) ?
C24 C25 C26 . . 119.33(17) ?
F26 C26 C25 . . 115.46(15) ?
F26 C26 C21 . . 119.90(15) ?
C25 C26 C21 . . 124.60(16) ?
C36 C31 C32 . . 119.88(15) ?
C36 C31 P1 . . 122.75(13) ?
C32 C31 P1 . . 117.23(13) ?
C33 C32 C31 . . 119.71(17) ?
C33 C32 H32 . . 120.1 ?
C31 C32 H32 . . 120.1 ?
C32 C33 C34 . . 120.20(17) ?
C32 C33 H33 . . 119.9 ?
C34 C33 H33 . . 119.9 ?
C35 C34 C33 . . 120.14(16) ?
C35 C34 H34 . . 119.9 ?
C33 C34 H34 . . 119.9 ?
C34 C35 C36 . . 120.35(17) ?
C34 C35 H35 . . 119.8 ?
C36 C35 H35 . . 119.8 ?
C31 C36 C35 . . 119.71(16) ?
C31 C36 H36 . . 120.1 ?
C35 C36 H36 . . 120.1 ?
C42 C41 C46 . . 119.62(16) ?
C42 C41 P1 . . 120.32(13) ?
C46 C41 P1 . . 119.58(13) ?
C43 C42 C41 . . 119.55(17) ?
C43 C42 H42 . . 120.2 ?
C41 C42 H42 . . 120.2 ?
C44 C43 C42 . . 120.64(17) ?
C44 C43 H43 . . 119.7 ?
C42 C43 H43 . . 119.7 ?
C43 C44 C45 . . 120.20(17) ?
C43 C44 H44 . . 119.9 ?
C45 C44 H44 . . 119.9 ?
C44 C45 C46 . . 119.93(17) ?
C44 C45 H45 . . 120.0 ?
C46 C45 H45 . . 120.0 ?
C45 C46 C41 . . 120.02(17) ?
C45 C46 H46 . . 120.0 ?
C41 C46 H46 . . 120.0 ?
C52 C51 C56 . . 119.90(15) ?
C52 C51 P1 . . 122.88(13) ?
C56 C51 P1 . . 116.88(12) ?
C53 C52 C51 . . 119.48(15) ?
C53 C52 H52 . . 120.3 ?
C51 C52 H52 . . 120.3 ?
C54 C53 C52 . . 120.50(15) ?
C54 C53 H53 . . 119.8 ?
C52 C53 H53 . . 119.8 ?
C53 C54 C55 . . 120.18(15) ?
C53 C54 H54 . . 119.9 ?
C55 C54 H54 . . 119.9 ?
C56 C55 C54 . . 119.92(16) ?
C56 C55 H55 . . 120.0 ?
C54 C55 H55 . . 120.0 ?
C55 C56 C51 . . 120.02(15) ?
C55 C56 H56 . . 120.0 ?
C51 C56 H56 . . 120.0 ?

loop_
_geom_torsion_atom_site_label_1
_geom_torsion_atom_site_label_2
_geom_torsion_atom_site_label_3
_geom_torsion_atom_site_label_4
_geom_torsion_site_symmetry_1
_geom_torsion_site_symmetry_2
_geom_torsion_site_symmetry_3
_geom_torsion_site_symmetry_4
_geom_torsion
_geom_torsion_publ_flag
C5 B1 C1 C2 . . . . 51.48(17) ?
C11 B1 C1 C2 . . . . 174.11(13) ?
C21 B1 C1 C2 . . . . -68.62(18) ?
B1 C1 C2 C3 . . . . -51.08(18) ?
B1 C1 C2 P1 . . . . -175.86(11) ?
C41 P1 C2 C1 . . . . 91.54(12) ?
C31 P1 C2 C1 . . . . -146.33(10) ?
C51 P1 C2 C1 . . . . -29.99(13) ?
C41 P1 C2 C3 . . . . -33.53(13) ?
C31 P1 C2 C3 . . . . 88.59(12) ?
C51 P1 C2 C3 . . . . -155.07(11) ?
C1 C2 C3 C4 . . . . 51.51(17) ?
P1 C2 C3 C4 . . . . 174.86(11) ?
C1 C2 C3 C9 . . . . 177.47(13) ?
P1 C2 C3 C9 . . . . -59.18(16) ?
C9 C3 C4 C6 . . . . -10.1(2) ?
C2 C3 C4 C6 . . . . 118.15(17) ?
C9 C3 C4 C5 . . . . 170.74(14) ?
C2 C3 C4 C5 . . . . -61.02(17) ?
C6 C4 C5 B1 . . . . -114.42(18) ?
C3 C4 C5 B1 . . . . 64.75(17) ?
C1 B1 C5 C4 . . . . -55.58(16) ?
C11 B1 C5 C4 . . . . -172.62(13) ?
C21 B1 C5 C4 . . . . 68.78(16) ?
C5 C4 C6 C7 . . . . 176.97(16) ?
C3 C4 C6 C7 . . . . -2.1(3) ?
C4 C6 C7 C8 . . . . -17.7(3) ?
C6 C7 C8 C9 . . . . 48.6(2) ?
C7 C8 C9 C3 . . . . -63.26(18) ?
C4 C3 C9 C8 . . . . 42.26(18) ?
C2 C3 C9 C8 . . . . -82.70(17) ?
C5 B1 C11 C16 . . . . 12.9(2) ?
C1 B1 C11 C16 . . . . -103.76(18) ?
C21 B1 C11 C16 . . . . 132.95(16) ?
C5 B1 C11 C12 . . . . -169.22(14) ?
C1 B1 C11 C12 . . . . 74.12(18) ?
C21 B1 C11 C12 . . . . -49.16(19) ?
C16 C11 C12 F12 . . . . 176.35(14) ?
B1 C11 C12 F12 . . . . -1.8(2) ?
C16 C11 C12 C13 . . . . -2.3(2) ?
B1 C11 C12 C13 . . . . 179.58(15) ?
F12 C12 C13 F13 . . . . 2.1(2) ?
C11 C12 C13 F13 . . . . -179.21(14) ?
F12 C12 C13 C14 . . . . -175.06(14) ?
C11 C12 C13 C14 . . . . 3.6(3) ?
F13 C13 C14 F14 . . . . 0.5(2) ?
C12 C13 C14 F14 . . . . 177.74(15) ?
F13 C13 C14 C15 . . . . -178.60(15) ?
C12 C13 C14 C15 . . . . -1.4(2) ?
F14 C14 C15 F15 . . . . 0.2(2) ?
C13 C14 C15 F15 . . . . 179.37(15) ?
F14 C14 C15 C16 . . . . 179.10(15) ?
C13 C14 C15 C16 . . . . -1.8(2) ?
F15 C15 C16 F16 . . . . 2.0(2) ?
C14 C15 C16 F16 . . . . -176.88(14) ?
F15 C15 C16 C11 . . . . -177.94(15) ?
C14 C15 C16 C11 . . . . 3.2(3) ?
C12 C11 C16 F16 . . . . 178.91(14) ?
B1 C11 C16 F16 . . . . -3.1(2) ?
C12 C11 C16 C15 . . . . -1.2(2) ?
B1 C11 C16 C15 . . . . 176.86(15) ?
C5 B1 C21 C22 . . . . -121.67(17) ?
C1 B1 C21 C22 . . . . -3.2(2) ?
C11 B1 C21 C22 . . . . 114.30(18) ?
C5 B1 C21 C26 . . . . 60.85(19) ?
C1 B1 C21 C26 . . . . 179.33(14) ?
C11 B1 C21 C26 . . . . -63.18(18) ?
C26 C21 C22 F22 . . . . 175.68(15) ?
B1 C21 C22 F22 . . . . -1.9(3) ?
C26 C21 C22 C23 . . . . -1.9(3) ?
B1 C21 C22 C23 . . . . -179.56(17) ?
F22 C22 C23 F23 . . . . 2.3(3) ?
C21 C22 C23 F23 . . . . -179.97(18) ?
F22 C22 C23 C24 . . . . -177.32(17) ?
C21 C22 C23 C24 . . . . 0.4(3) ?
F23 C23 C24 F24 . . . . 0.4(3) ?
C22 C23 C24 F24 . . . . 179.95(18) ?
F23 C23 C24 C25 . . . . -177.77(19) ?
C22 C23 C24 C25 . . . . 1.8(3) ?
F24 C24 C25 F25 . . . . -1.9(3) ?
C23 C24 C25 F25 . . . . 176.27(17) ?
F24 C24 C25 C26 . . . . 179.50(17) ?
C23 C24 C25 C26 . . . . -2.4(3) ?
F25 C25 C26 F26 . . . . 0.0(2) ?
C24 C25 C26 F26 . . . . 178.59(16) ?
F25 C25 C26 C21 . . . . -177.86(15) ?
C24 C25 C26 C21 . . . . 0.8(3) ?
C22 C21 C26 F26 . . . . -176.42(14) ?
B1 C21 C26 F26 . . . . 1.4(2) ?
C22 C21 C26 C25 . . . . 1.3(2) ?
B1 C21 C26 C25 . . . . 179.15(16) ?
C41 P1 C31 C36 . . . . 123.95(14) ?
C51 P1 C31 C36 . . . . -118.97(14) ?
C2 P1 C31 C36 . . . . 1.90(17) ?
C41 P1 C31 C32 . . . . -60.31(15) ?
C51 P1 C31 C32 . . . . 56.77(14) ?
C2 P1 C31 C32 . . . . 177.64(12) ?
C36 C31 C32 C33 . . . . -1.2(3) ?
P1 C31 C32 C33 . . . . -177.03(13) ?
C31 C32 C33 C34 . . . . 0.7(3) ?
C32 C33 C34 C35 . . . . -0.1(3) ?
C33 C34 C35 C36 . . . . 0.1(3) ?
C32 C31 C36 C35 . . . . 1.1(2) ?
P1 C31 C36 C35 . . . . 176.75(13) ?
C34 C35 C36 C31 . . . . -0.6(3) ?
C31 P1 C41 C42 . . . . -19.72(15) ?
C51 P1 C41 C42 . . . . -132.22(13) ?
C2 P1 C41 C42 . . . . 105.68(14) ?
C31 P1 C41 C46 . . . . 168.21(13) ?
C51 P1 C41 C46 . . . . 55.71(15) ?
C2 P1 C41 C46 . . . . -66.39(14) ?
C46 C41 C42 C43 . . . . 1.3(2) ?
P1 C41 C42 C43 . . . . -170.79(13) ?
C41 C42 C43 C44 . . . . -0.6(3) ?
C42 C43 C44 C45 . . . . -1.0(3) ?
C43 C44 C45 C46 . . . . 1.9(3) ?
C44 C45 C46 C41 . . . . -1.2(2) ?
C42 C41 C46 C45 . . . . -0.4(2) ?
P1 C41 C46 C45 . . . . 171.72(12) ?
C41 P1 C51 C52 . . . . 8.56(16) ?
C31 P1 C51 C52 . . . . -107.63(14) ?
C2 P1 C51 C52 . . . . 129.28(14) ?
C41 P1 C51 C56 . . . . -178.12(12) ?
C31 P1 C51 C56 . . . . 65.69(14) ?
C2 P1 C51 C56 . . . . -57.40(14) ?
C56 C51 C52 C53 . . . . 1.0(2) ?
P1 C51 C52 C53 . . . . 174.08(12) ?
C51 C52 C53 C54 . . . . -1.1(2) ?
C52 C53 C54 C55 . . . . 0.8(2) ?
C53 C54 C55 C56 . . . . -0.3(2) ?
C54 C55 C56 C51 . . . . 0.2(2) ?
C52 C51 C56 C55 . . . . -0.5(2) ?
P1 C51 C56 C55 . . . . -174.01(12) ?

_shelx_res_file                  
;


    erk9369.res created by SHELXL-2014/7


TITL erk9369.res in P2(1)/c
CELL  1.54178  12.2953  14.3056  20.8746   90.000  100.300   90.000
ZERR    4.000   0.0003   0.0003   0.0005    0.000    0.001    0.000
LATT 1
SYMM -X, 1/2+Y, 1/2-Z
SFAC C  H  B  F  P
UNIT 156  112  4  40  4
SIZE 0.24 0.20 0.12
TEMP -173.160
ACTA
CONF

L.S. 20
BOND $H
FMAP 2
PLAN 10

OMIT     7   9  12
OMIT     8   9  12
OMIT     7   9  10
OMIT    -7   8  20
OMIT     2   0  10

ABIN
WGHT    0.041800    2.501200
FVAR       0.38973
B1    3    0.279228    0.255209    0.505461    11.00000    0.01798    0.01595 =
         0.01284   -0.00053    0.00280   -0.00196
C1    1    0.350291    0.337364    0.549829    11.00000    0.01385    0.01757 =
         0.01420    0.00065    0.00169   -0.00028
AFIX  23
H1A   2    0.415793    0.308357    0.577054    11.00000   -1.20000
H1B   2    0.377291    0.382527    0.520324    11.00000   -1.20000
AFIX   0
P1    5    0.372740    0.486663    0.636618    11.00000    0.01364    0.01443 =
         0.01341   -0.00108    0.00106   -0.00079
C2    1    0.284875    0.391511    0.594805    11.00000    0.01513    0.01407 =
         0.01485   -0.00026    0.00174   -0.00168
AFIX  13
H2    2    0.268739    0.347094    0.628896    11.00000   -1.20000
AFIX   0
C3    1    0.172035    0.429227    0.557352    11.00000    0.01433    0.01710 =
         0.01744    0.00067    0.00024    0.00022
AFIX  13
H3    2    0.189382    0.475516    0.524718    11.00000   -1.20000
AFIX   0
C4    1    0.108516    0.349520    0.519190    11.00000    0.01591    0.01763 =
         0.01534    0.00203   -0.00237    0.00207
C5    1    0.165100    0.305695    0.468875    11.00000    0.01765    0.01846 =
         0.01436    0.00036   -0.00068   -0.00198
AFIX  23
H5A   2    0.182658    0.354077    0.438377    11.00000   -1.20000
H5B   2    0.115853    0.258814    0.443625    11.00000   -1.20000
AFIX   0
C6    1    0.010721    0.320863    0.530778    11.00000    0.01648    0.02430 =
         0.02246   -0.00396   -0.00112   -0.00193
AFIX  43
H6    2   -0.025171    0.272235    0.504021    11.00000   -1.20000
AFIX   0
C7    1   -0.047490    0.358945    0.582545    11.00000    0.01506    0.03607 =
         0.03128   -0.00695    0.00473   -0.00389
AFIX  23
H7A   2   -0.080601    0.306879    0.603713    11.00000   -1.20000
H7B   2   -0.107840    0.401208    0.562507    11.00000   -1.20000
AFIX   0
C8    1    0.033331    0.412214    0.633330    11.00000    0.01696    0.03265 =
         0.02564   -0.00664    0.00634   -0.00153
AFIX  23
H8A   2    0.083733    0.367706    0.660218    11.00000   -1.20000
H8B   2   -0.007740    0.447022    0.662377    11.00000   -1.20000
AFIX   0
C9    1    0.100169    0.480220    0.599669    11.00000    0.01541    0.02056 =
         0.02406   -0.00327   -0.00066    0.00275
AFIX  23
H9A   2    0.148352    0.518035    0.632992    11.00000   -1.20000
H9B   2    0.049075    0.523350    0.571954    11.00000   -1.20000
AFIX   0
C11   1    0.360113    0.214640    0.455899    11.00000    0.01781    0.01423 =
         0.01495   -0.00156    0.00203   -0.00579
C12   1    0.449737    0.156813    0.479553    11.00000    0.01810    0.01817 =
         0.01342   -0.00195    0.00076   -0.00455
F12   4    0.472927    0.135583    0.543706    11.00000    0.02218    0.02891 =
         0.01416    0.00181    0.00077    0.00469
C13   1    0.521236    0.119133    0.442389    11.00000    0.01603    0.01758 =
         0.02304   -0.00286    0.00132   -0.00158
F13   4    0.604827    0.063034    0.469574    11.00000    0.02165    0.02518 =
         0.02816   -0.00173    0.00441    0.00586
C14   1    0.509448    0.142610    0.377578    11.00000    0.02317    0.02073 =
         0.02275   -0.00675    0.00983   -0.00354
F14   4    0.579977    0.109613    0.340709    11.00000    0.03174    0.03437 =
         0.02672   -0.00668    0.01585    0.00331
C15   1    0.424863    0.201561    0.351571    11.00000    0.02816    0.02058 =
         0.01329   -0.00201    0.00560   -0.00648
F15   4    0.411565    0.226754    0.288215    11.00000    0.04169    0.03226 =
         0.01478    0.00170    0.01134    0.00240
C16   1    0.351934    0.233933    0.389966    11.00000    0.01915    0.01424 =
         0.01803   -0.00005    0.00249   -0.00267
F16   4    0.268835    0.287831    0.358029    11.00000    0.02814    0.02547 =
         0.01529    0.00415    0.00247    0.00503
C21   1    0.245937    0.163234    0.546771    11.00000    0.01584    0.01639 =
         0.01831   -0.00002    0.00513    0.00211
F22   4    0.341705    0.207674    0.652510    11.00000    0.04721    0.01970 =
         0.01654    0.00068   -0.00390   -0.00007
C22   1    0.275646    0.146786    0.613171    11.00000    0.02971    0.01547 =
         0.01933   -0.00136    0.00411    0.00126
F23   4    0.279295    0.059422    0.709659    11.00000    0.11051    0.03148 =
         0.02142    0.01073    0.00924   -0.00541
C23   1    0.246213    0.068751    0.644919    11.00000    0.05297    0.02180 =
         0.02099    0.00516    0.00967    0.00325
F24   4    0.153772   -0.076530    0.639830    11.00000    0.08303    0.01943 =
         0.05166    0.01027    0.02856   -0.00943
C24   1    0.183438    0.000439    0.609758    11.00000    0.04783    0.01567 =
         0.03821    0.00692    0.02089    0.00015
F25   4    0.097822   -0.058659    0.507895    11.00000    0.03209    0.01737 =
         0.05281   -0.00507    0.00702   -0.00779
C25   1    0.154095    0.010405    0.543357    11.00000    0.02203    0.01515 =
         0.03867   -0.00443    0.00906   -0.00191
F26   4    0.154746    0.093482    0.448261    11.00000    0.03067    0.02478 =
         0.02169   -0.00482   -0.00082   -0.00706
C26   1    0.184891    0.090304    0.513954    11.00000    0.01880    0.01998 =
         0.01951   -0.00182    0.00505    0.00105
C31   1    0.350498    0.511516    0.718265    11.00000    0.01633    0.01918 =
         0.01577   -0.00138    0.00015    0.00520
C32   1    0.417277    0.580238    0.753366    11.00000    0.02122    0.02292 =
         0.02037   -0.00178    0.00002   -0.00076
AFIX  43
H32   2    0.469119    0.613754    0.733508    11.00000   -1.20000
AFIX   0
C33   1    0.407389    0.599091    0.817112    11.00000    0.03138    0.02482 =
         0.02026   -0.00650   -0.00365    0.00275
AFIX  43
H33   2    0.452014    0.646111    0.840892    11.00000   -1.20000
AFIX   0
C34   1    0.332431    0.549477    0.846413    11.00000    0.03163    0.03330 =
         0.01550   -0.00351    0.00200    0.01160
AFIX  43
H34   2    0.326005    0.562556    0.890199    11.00000   -1.20000
AFIX   0
C35   1    0.267275    0.481229    0.812061    11.00000    0.02325    0.03203 =
         0.01944    0.00139    0.00540    0.00472
AFIX  43
H35   2    0.216063    0.447529    0.832298    11.00000   -1.20000
AFIX   0
C36   1    0.276179    0.461516    0.747962    11.00000    0.01812    0.02199 =
         0.01859   -0.00171    0.00171    0.00166
AFIX  43
H36   2    0.231679    0.414094    0.724568    11.00000   -1.20000
AFIX   0
C41   1    0.348228    0.591482    0.588374    11.00000    0.01530    0.01608 =
         0.01904   -0.00172   -0.00309   -0.00356
C42   1    0.286195    0.664505    0.607919    11.00000    0.02041    0.01882 =
         0.02348   -0.00342   -0.00121   -0.00219
AFIX  43
H42   2    0.265741    0.663369    0.649697    11.00000   -1.20000
AFIX   0
C43   1    0.254654    0.738696    0.565916    11.00000    0.02355    0.01635 =
         0.03478   -0.00188   -0.00463    0.00076
AFIX  43
H43   2    0.211887    0.788154    0.578964    11.00000   -1.20000
AFIX   0
C44   1    0.284859    0.741368    0.505230    11.00000    0.02554    0.01661 =
         0.03104    0.00556   -0.00950   -0.00682
AFIX  43
H44   2    0.261769    0.792030    0.476594    11.00000   -1.20000
AFIX   0
C45   1    0.348624    0.670457    0.486089    11.00000    0.02283    0.02184 =
         0.02191    0.00241   -0.00312   -0.00881
AFIX  43
H45   2    0.371127    0.673395    0.444904    11.00000   -1.20000
AFIX   0
C46   1    0.379697    0.594959    0.527174    11.00000    0.01752    0.02004 =
         0.02052   -0.00022   -0.00147   -0.00452
AFIX  43
H46   2    0.422303    0.545684    0.513740    11.00000   -1.20000
AFIX   0
C51   1    0.517596    0.455484    0.648742    11.00000    0.01548    0.01739 =
         0.01183   -0.00307    0.00060   -0.00059
C52   1    0.597941    0.513581    0.630712    11.00000    0.02057    0.01576 =
         0.01678   -0.00056    0.00171   -0.00126
AFIX  43
H52   2    0.577176    0.569762    0.607455    11.00000   -1.20000
AFIX   0
C53   1    0.708891    0.488651    0.647048    11.00000    0.01706    0.02179 =
         0.01960   -0.00225    0.00425   -0.00588
AFIX  43
H53   2    0.763848    0.527497    0.634177    11.00000   -1.20000
AFIX   0
C54   1    0.739628    0.407966    0.681785    11.00000    0.01493    0.02484 =
         0.01683   -0.00363    0.00073    0.00085
AFIX  43
H54   2    0.815605    0.391918    0.693192    11.00000   -1.20000
AFIX   0
C55   1    0.659579    0.349970    0.700176    11.00000    0.02057    0.02062 =
         0.01429    0.00106    0.00137    0.00202
AFIX  43
H55   2    0.680906    0.294278    0.723910    11.00000   -1.20000
AFIX   0
C56   1    0.548990    0.373553    0.683844    11.00000    0.01903    0.02037 =
         0.01368    0.00073    0.00353   -0.00241
AFIX  43
H56   2    0.494330    0.334121    0.696459    11.00000   -1.20000

AFIX   0
HKLF 4

REM  erk9369.res in P2(1)/c
REM R1 =  0.0359 for    5636 Fo > 4sig(Fo)  and  0.0414 for all    6392 data
REM    460 parameters refined using      0 restraints

END

WGHT      0.0418      2.5013

REM Highest difference peak  0.380,  deepest hole -0.383,  1-sigma level  0.046
Q1    1   0.0912 -0.0899  0.6096  11.00000  0.05    0.38
Q2    1   0.2070  0.0571  0.6980  11.00000  0.05    0.37
Q3    1   0.1826  0.0526  0.6308  11.00000  0.05    0.34
Q4    1   0.3553  0.4962  0.6811  11.00000  0.05    0.31
Q5    1   0.3242  0.4334  0.6134  11.00000  0.05    0.30
Q6    1   0.3589  0.5446  0.6086  11.00000  0.05    0.28
Q7    1   0.4469  0.4623  0.6350  11.00000  0.05    0.27
Q8    1   0.2636  0.2118  0.5306  11.00000  0.05    0.25
Q9    1   0.0768 -0.0436  0.4691  11.00000  0.05    0.23
Q10   1   0.3845  0.1609  0.4642  11.00000  0.05    0.23
;
_shelx_res_checksum              79396

_shelx_fab_file                  
;
    1    0    0    162.20      0.00
    2    0    0    122.49      0.00
    3    0    0     77.71      0.00
    4    0    0     42.10      0.00
    5    0    0     19.63      0.00
    6    0    0      7.78      0.00
    7    0    0      2.91      0.00
    8    0    0      2.03      0.00
    9    0    0      3.00      0.00
   10    0    0      4.53      0.00
   11    0    0      5.78      0.00
   12    0    0      5.85      0.00
   13    0    0      4.41      0.00
   14    0    0      2.32      0.00
    1    1    0     11.41      0.00
    2    1    0     17.35      0.00
    3    1    0     16.52      0.00
    4    1    0     11.46      0.00
    5    1    0      5.08      0.00
    6    1    0     -1.00      0.00
    7    1    0     -5.86      0.00
    8    1    0     -8.65      0.00
    9    1    0     -8.98      0.00
   10    1    0     -7.27      0.00
   11    1    0     -4.53      0.00
   12    1    0     -2.04      0.00
   13    1    0     -0.72      0.00
   14    1    0     -0.50      0.00
    0    2    0    -67.76      0.00
    1    2    0    -60.94      0.00
    2    2    0    -44.58      0.00
    3    2    0    -26.98      0.00
    4    2    0    -13.80      0.00
    5    2    0     -5.91      0.00
    6    2    0     -2.01      0.00
    7    2    0     -0.82      0.00
    8    2    0     -1.20      0.00
    9    2    0     -2.04      0.00
   10    2    0     -2.73      0.00
   11    2    0     -3.09      0.00
   12    2    0     -2.85      0.00
   13    2    0     -1.91      0.00
   14    2    0     -0.76      0.00
    1    3    0      1.00      0.00
    2    3    0      2.31      0.00
    3    3    0      3.93      0.00
    4    3    0      5.52      0.00
    5    3    0      6.64      0.00
    6    3    0      6.97      0.00
    7    3    0      6.48      0.00
    8    3    0      5.39      0.00
    9    3    0      3.99      0.00
   10    3    0      2.45      0.00
   11    3    0      0.98      0.00
   12    3    0     -0.13      0.00
   13    3    0     -0.60      0.00
   14    3    0     -0.51      0.00
    0    4    0    -21.02      0.00
    1    4    0    -19.28      0.00
    2    4    0    -14.55      0.00
    3    4    0     -8.27      0.00
    4    4    0     -2.40      0.00
    5    4    0      1.61      0.00
    6    4    0      3.59      0.00
    7    4    0      4.22      0.00
    8    4    0      3.99      0.00
    9    4    0      3.08      0.00
   10    4    0      1.76      0.00
   11    4    0      0.63      0.00
   12    4    0      0.14      0.00
   13    4    0      0.19      0.00
   14    4    0      0.37      0.00
    1    5    0      1.39      0.00
    2    5    0      2.91      0.00
    3    5    0      4.15      0.00
    4    5    0      4.71      0.00
    5    5    0      4.87      0.00
    6    5    0      5.10      0.00
    7    5    0      5.31      0.00
    8    5    0      5.01      0.00
    9    5    0      3.99      0.00
   10    5    0      2.56      0.00
   11    5    0      1.13      0.00
   12    5    0      0.10      0.00
   13    5    0     -0.29      0.00
    0    6    0      2.96      0.00
    1    6    0      1.84      0.00
    2    6    0     -1.01      0.00
    3    6    0     -4.25      0.00
    4    6    0     -6.46      0.00
    5    6    0     -6.79      0.00
    6    6    0     -5.40      0.00
    7    6    0     -3.31      0.00
    8    6    0     -1.52      0.00
    9    6    0     -0.35      0.00
   10    6    0      0.38      0.00
   11    6    0      0.68      0.00
   12    6    0      0.40      0.00
   13    6    0     -0.24      0.00
    1    7    0     -8.67      0.00
    2    7    0    -15.92      0.00
    3    7    0    -20.59      0.00
    4    7    0    -22.29      0.00
    5    7    0    -21.54      0.00
    6    7    0    -19.12      0.00
    7    7    0    -15.56      0.00
    8    7    0    -11.38      0.00
    9    7    0     -7.28      0.00
   10    7    0     -3.90      0.00
   11    7    0     -1.54      0.00
   12    7    0     -0.27      0.00
   13    7    0     -0.01      0.00
    0    8    0      5.02      0.00
    1    8    0      4.40      0.00
    2    8    0      2.63      0.00
    3    8    0     -0.06      0.00
    4    8    0     -3.29      0.00
    5    8    0     -6.38      0.00
    6    8    0     -8.36      0.00
    7    8    0     -8.45      0.00
    8    8    0     -6.76      0.00
    9    8    0     -4.34      0.00
   10    8    0     -2.32      0.00
   11    8    0     -1.07      0.00
   12    8    0     -0.34      0.00
    1    9    0      5.90      0.00
    2    9    0     10.85      0.00
    3    9    0     13.95      0.00
    4    9    0     14.65      0.00
    5    9    0     13.05      0.00
    6    9    0      9.97      0.00
    7    9    0      6.58      0.00
    8    9    0      3.97      0.00
    9    9    0      2.55      0.00
   10    9    0      2.00      0.00
   11    9    0      1.73      0.00
   12    9    0      1.42      0.00
    0   10    0      1.10      0.00
    1   10    0      1.75      0.00
    2   10    0      3.55      0.00
    3   10    0      6.06      0.00
    4   10    0      8.54      0.00
    5   10    0     10.00      0.00
    6   10    0      9.54      0.00
    7   10    0      7.06      0.00
    8   10    0      3.60      0.00
    9   10    0      0.65      0.00
   10   10    0     -0.93      0.00
   11   10    0     -1.29      0.00
    1   11    0     -0.09      0.00
    2   11    0     -0.11      0.00
    3   11    0      0.12      0.00
    4   11    0      0.78      0.00
    5   11    0      1.73      0.00
    6   11    0      2.51      0.00
    7   11    0      2.61      0.00
    8   11    0      1.91      0.00
    9   11    0      0.86      0.00
   10   11    0      0.06      0.00
   11   11    0     -0.24      0.00
    0   12    0     -0.77      0.00
    1   12    0     -0.78      0.00
    2   12    0     -0.78      0.00
    3   12    0     -0.75      0.00
    4   12    0     -0.67      0.00
    5   12    0     -0.44      0.00
    6   12    0      0.06      0.00
    7   12    0      0.70      0.00
    8   12    0      1.08      0.00
    9   12    0      0.98      0.00
   10   12    0      0.59      0.00
    1   13    0     -1.96      0.00
    2   13    0     -3.33      0.00
    3   13    0     -3.81      0.00
    4   13    0     -3.41      0.00
    5   13    0     -2.32      0.00
    6   13    0     -0.85      0.00
    7   13    0      0.56      0.00
    8   13    0      1.38      0.00
    9   13    0      1.39      0.00
    0   14    0     -0.77      0.00
    1   14    0     -1.20      0.00
    2   14    0     -2.19      0.00
    3   14    0     -3.00      0.00
    4   14    0     -2.97      0.00
    5   14    0     -2.04      0.00
    6   14    0     -0.77      0.00
    7   14    0      0.15      0.00
    8   14    0      0.49      0.00
    1   15    0      0.56      0.00
    2   15    0      0.84      0.00
    3   15    0      0.60      0.00
    4   15    0     -0.17      0.00
    5   15    0     -1.17      0.00
    6   15    0     -1.85      0.00
    0   16    0      3.23      0.00
    1   16    0      3.30      0.00
    2   16    0      3.43      0.00
    3   16    0      3.33      0.00
    4   16    0      2.64      0.00
    1   17    0      0.04      0.00
  -14    1    1      1.14      0.00
  -13    1    1      1.87      0.00
  -12    1    1      1.92      0.00
  -11    1    1      1.26      0.00
  -10    1    1      0.41      0.00
   -9    1    1     -0.05      0.00
   -8    1    1      0.24      0.00
   -7    1    1      1.26      0.00
   -6    1    1      2.67      0.00
   -5    1    1      3.94      0.00
   -4    1    1      4.59      0.00
   -3    1    1      3.82      0.00
   -2    1    1      0.40      0.00
   -1    1    1     -6.18      0.00
    0    1    1    -14.32      0.00
    1    1    1    -20.80      0.00
    2    1    1    -23.24      0.00
    3    1    1    -21.78      0.00
    4    1    1    -18.14      0.00
    5    1    1    -13.74      0.00
    6    1    1     -9.25      0.00
    7    1    1     -5.27      0.00
    8    1    1     -2.46      0.00
    9    1    1     -1.11      0.00
   10    1    1     -0.95      0.00
   11    1    1     -1.37      0.00
   12    1    1     -1.70      0.00
   13    1    1     -1.48      0.00
   14    1    1     -0.80      0.00
  -14    2    1      0.86      0.00
  -13    2    1      1.60      0.00
  -12    2    1      1.83      0.00
  -11    2    1      0.89      0.00
  -10    2    1     -1.19      0.00
   -9    2    1     -3.91      0.00
   -8    2    1     -6.77      0.00
   -7    2    1     -8.94      0.00
   -6    2    1     -8.98      0.00
   -5    2    1     -4.87      0.00
   -4    2    1      5.42      0.00
   -3    2    1     22.62      0.00
   -2    2    1     43.66      0.00
   -1    2    1     60.83      0.00
    0    2    1     65.58      0.00
    1    2    1     55.04      0.00
    2    2    1     34.55      0.00
    3    2    1     13.15      0.00
    4    2    1     -2.71      0.00
    5    2    1    -11.35      0.00
    6    2    1    -13.96      0.00
    7    2    1    -12.50      0.00
    8    2    1     -8.97      0.00
    9    2    1     -4.96      0.00
   10    2    1     -1.35      0.00
   11    2    1      1.33      0.00
   12    2    1      2.62      0.00
   13    2    1      2.49      0.00
   14    2    1      1.58      0.00
  -14    3    1     -2.76      0.00
  -13    3    1     -4.59      0.00
  -12    3    1     -4.93      0.00
  -11    3    1     -3.64      0.00
  -10    3    1     -1.58      0.00
   -9    3    1      0.29      0.00
   -8    3    1      1.37      0.00
   -7    3    1      1.32      0.00
   -6    3    1      0.21      0.00
   -5    3    1     -1.55      0.00
   -4    3    1     -3.50      0.00
   -3    3    1     -4.71      0.00
   -2    3    1     -3.28      0.00
   -1    3    1      2.29      0.00
    0    3    1     10.71      0.00
    1    3    1     18.08      0.00
    2    3    1     21.29      0.00
    3    3    1     20.38      0.00
    4    3    1     17.24      0.00
    5    3    1     13.23      0.00
    6    3    1      8.86      0.00
    7    3    1      4.98      0.00
    8    3    1      2.61      0.00
    9    3    1      2.14      0.00
   10    3    1      3.10      0.00
   11    3    1      4.51      0.00
   12    3    1      5.11      0.00
   13    3    1      4.09      0.00
   14    3    1      1.87      0.00
  -14    4    1      0.60      0.00
  -13    4    1      0.77      0.00
  -12    4    1      1.18      0.00
  -11    4    1      2.33      0.00
  -10    4    1      4.38      0.00
   -9    4    1      7.51      0.00
   -8    4    1     12.03      0.00
   -7    4    1     17.62      0.00
   -6    4    1     23.02      0.00
   -5    4    1     26.61      0.00
   -4    4    1     27.06      0.00
   -3    4    1     23.53      0.00
   -2    4    1     16.47      0.00
   -1    4    1      8.76      0.00
    0    4    1      4.63      0.00
    1    4    1      6.31      0.00
    2    4    1     12.09      0.00
    3    4    1     18.27      0.00
    4    4    1     22.08      0.00
    5    4    1     22.59      0.00
    6    4    1     19.94      0.00
    7    4    1     15.07      0.00
    8    4    1      9.66      0.00
    9    4    1      5.17      0.00
   10    4    1      2.10      0.00
   11    4    1      0.33      0.00
   12    4    1     -0.31      0.00
   13    4    1     -0.18      0.00
  -13    5    1      4.26      0.00
  -12    5    1      4.73      0.00
  -11    5    1      3.55      0.00
  -10    5    1      1.23      0.00
   -9    5    1     -1.64      0.00
   -8    5    1     -4.56      0.00
   -7    5    1     -7.05      0.00
   -6    5    1     -8.69      0.00
   -5    5    1     -9.32      0.00
   -4    5    1     -8.76      0.00
   -3    5    1     -6.76      0.00
   -2    5    1     -3.52      0.00
   -1    5    1      0.10      0.00
    0    5    1      3.33      0.00
    1    5    1      5.86      0.00
    2    5    1      7.49      0.00
    3    5    1      7.89      0.00
    4    5    1      7.06      0.00
    5    5    1      5.61      0.00
    6    5    1      4.08      0.00
    7    5    1      2.47      0.00
    8    5    1      0.53      0.00
    9    5    1     -1.73      0.00
   10    5    1     -4.03      0.00
   11    5    1     -5.78      0.00
   12    5    1     -6.18      0.00
   13    5    1     -4.80      0.00
  -13    6    1     -1.19      0.00
  -12    6    1     -1.93      0.00
  -11    6    1     -2.40      0.00
  -10    6    1     -2.51      0.00
   -9    6    1     -2.68      0.00
   -8    6    1     -3.84      0.00
   -7    6    1     -6.66      0.00
   -6    6    1    -11.06      0.00
   -5    6    1    -16.47      0.00
   -4    6    1    -22.29      0.00
   -3    6    1    -27.82      0.00
   -2    6    1    -31.93      0.00
   -1    6    1    -33.59      0.00
    0    6    1    -32.45      0.00
    1    6    1    -28.92      0.00
    2    6    1    -23.83      0.00
    3    6    1    -18.22      0.00
    4    6    1    -13.02      0.00
    5    6    1     -8.68      0.00
    6    6    1     -5.15      0.00
    7    6    1     -2.39      0.00
    8    6    1     -0.61      0.00
    9    6    1      0.09      0.00
   10    6    1     -0.01      0.00
   11    6    1     -0.37      0.00
   12    6    1     -0.57      0.00
   13    6    1     -0.44      0.00
  -13    7    1     -0.40      0.00
  -12    7    1     -0.57      0.00
  -11    7    1     -0.55      0.00
  -10    7    1     -0.36      0.00
   -9    7    1      0.15      0.00
   -8    7    1      1.23      0.00
   -7    7    1      2.89      0.00
   -6    7    1      4.71      0.00
   -5    7    1      6.07      0.00
   -4    7    1      6.51      0.00
   -3    7    1      5.91      0.00
   -2    7    1      4.40      0.00
   -1    7    1      2.30      0.00
    0    7    1      0.01      0.00
    1    7    1     -1.92      0.00
    2    7    1     -3.03      0.00
    3    7    1     -3.16      0.00
    4    7    1     -2.44      0.00
    5    7    1     -1.20      0.00
    6    7    1      0.16      0.00
    7    7    1      1.19      0.00
    8    7    1      1.62      0.00
    9    7    1      1.56      0.00
   10    7    1      1.38      0.00
   11    7    1      1.29      0.00
   12    7    1      1.14      0.00
   13    7    1      0.79      0.00
  -12    8    1      1.55      0.00
  -11    8    1      1.31      0.00
  -10    8    1      0.30      0.00
   -9    8    1     -1.11      0.00
   -8    8    1     -2.37      0.00
   -7    8    1     -3.09      0.00
   -6    8    1     -3.09      0.00
   -5    8    1     -2.31      0.00
   -4    8    1     -0.68      0.00
   -3    8    1      1.71      0.00
   -2    8    1      4.35      0.00
   -1    8    1      6.40      0.00
    0    8    1      7.02      0.00
    1    8    1      5.95      0.00
    2    8    1      3.67      0.00
    3    8    1      1.21      0.00
    4    8    1     -0.46      0.00
    5    8    1     -0.92      0.00
    6    8    1     -0.45      0.00
    7    8    1      0.33      0.00
    8    8    1      0.90      0.00
    9    8    1      1.20      0.00
   10    8    1      1.41      0.00
   11    8    1      1.52      0.00
   12    8    1      1.29      0.00
  -12    9    1     -0.85      0.00
  -11    9    1     -1.12      0.00
  -10    9    1     -1.06      0.00
   -9    9    1     -0.59      0.00
   -8    9    1      0.35      0.00
   -7    9    1      1.58      0.00
   -6    9    1      2.81      0.00
   -5    9    1      3.84      0.00
   -4    9    1      4.46      0.00
   -3    9    1      4.30      0.00
   -2    9    1      3.04      0.00
   -1    9    1      0.74      0.00
    0    9    1     -2.11      0.00
    1    9    1     -4.91      0.00
    2    9    1     -7.14      0.00
    3    9    1     -8.42      0.00
    4    9    1     -8.54      0.00
    5    9    1     -7.49      0.00
    6    9    1     -5.37      0.00
    7    9    1     -2.43      0.00
    8    9    1      0.66      0.00
    9    9    1      2.95      0.00
   10    9    1      3.79      0.00
   11    9    1      3.30      0.00
   12    9    1      2.14      0.00
  -11   10    1      0.83      0.00
  -10   10    1      1.54      0.00
   -9   10    1      1.48      0.00
   -8   10    1      0.46      0.00
   -7   10    1     -0.73      0.00
   -6   10    1     -0.96      0.00
   -5   10    1      0.28      0.00
   -4   10    1      2.40      0.00
   -3   10    1      4.34      0.00
   -2   10    1      5.42      0.00
   -1   10    1      5.65      0.00
    0   10    1      5.46      0.00
    1   10    1      5.05      0.00
    2   10    1      4.13      0.00
    3   10    1      2.25      0.00
    4   10    1     -0.57      0.00
    5   10    1     -3.50      0.00
    6   10    1     -5.36      0.00
    7   10    1     -5.44      0.00
    8   10    1     -4.08      0.00
    9   10    1     -2.40      0.00
   10   10    1     -1.32      0.00
   11   10    1     -0.94      0.00
  -11   11    1      2.29      0.00
  -10   11    1      4.01      0.00
   -9   11    1      5.62      0.00
   -8   11    1      6.16      0.00
   -7   11    1      5.04      0.00
   -6   11    1      2.41      0.00
   -5   11    1     -0.92      0.00
   -4   11    1     -3.90      0.00
   -3   11    1     -5.54      0.00
   -2   11    1     -5.30      0.00
   -1   11    1     -3.37      0.00
    0   11    1     -0.58      0.00
    1   11    1      2.09      0.00
    2   11    1      3.85      0.00
    3   11    1      4.12      0.00
    4   11    1      2.73      0.00
    5   11    1     -0.05      0.00
    6   11    1     -3.39      0.00
    7   11    1     -6.23      0.00
    8   11    1     -7.57      0.00
    9   11    1     -7.06      0.00
   10   11    1     -5.17      0.00
  -10   12    1     -3.06      0.00
   -9   12    1     -3.95      0.00
   -8   12    1     -3.36      0.00
   -7   12    1     -1.53      0.00
   -6   12    1      0.26      0.00
   -5   12    1      0.68      0.00
   -4   12    1     -0.60      0.00
   -3   12    1     -2.87      0.00
   -2   12    1     -5.13      0.00
   -1   12    1     -6.67      0.00
    0   12    1     -7.21      0.00
    1   12    1     -6.69      0.00
    2   12    1     -5.19      0.00
    3   12    1     -2.96      0.00
    4   12    1     -0.68      0.00
    5   12    1      0.69      0.00
    6   12    1      0.47      0.00
    7   12    1     -1.04      0.00
    8   12    1     -2.61      0.00
    9   12    1     -3.09      0.00
   10   12    1     -2.33      0.00
   -9   13    1     -4.66      0.00
   -8   13    1     -6.97      0.00
   -7   13    1     -8.21      0.00
   -6   13    1     -7.77      0.00
   -5   13    1     -5.85      0.00
   -4   13    1     -3.28      0.00
   -3   13    1     -1.05      0.00
   -2   13    1      0.35      0.00
   -1   13    1      1.04      0.00
    0   13    1      1.43      0.00
    1   13    1      1.84      0.00
    2   13    1      2.51      0.00
    3   13    1      3.73      0.00
    4   13    1      5.56      0.00
    5   13    1      7.54      0.00
    6   13    1      8.78      0.00
    7   13    1      8.58      0.00
    8   13    1      6.90      0.00
    9   13    1      4.40      0.00
   -8   14    1      3.46      0.00
   -7   14    1      3.73      0.00
   -6   14    1      3.17      0.00
   -5   14    1      2.52      0.00
   -4   14    1      2.31      0.00
   -3   14    1      2.49      0.00
   -2   14    1      2.78      0.00
   -1   14    1      3.04      0.00
    0   14    1      3.20      0.00
    1   14    1      3.20      0.00
    2   14    1      2.98      0.00
    3   14    1      2.63      0.00
    4   14    1      2.40      0.00
    5   14    1      2.53      0.00
    6   14    1      2.99      0.00
    7   14    1      3.29      0.00
    8   14    1      2.90      0.00
   -6   15    1      1.91      0.00
   -5   15    1      2.12      0.00
   -4   15    1      2.10      0.00
   -3   15    1      2.01      0.00
   -2   15    1      1.64      0.00
   -1   15    1      0.68      0.00
    0   15    1     -0.74      0.00
    1   15    1     -2.06      0.00
    2   15    1     -2.84      0.00
    3   15    1     -3.15      0.00
    4   15    1     -3.24      0.00
    5   15    1     -3.09      0.00
    6   15    1     -2.50      0.00
   -5   16    1     -0.56      0.00
   -4   16    1     -0.91      0.00
   -3   16    1     -0.96      0.00
   -2   16    1     -0.56      0.00
   -1   16    1     -0.02      0.00
    0   16    1      0.28      0.00
    1   16    1      0.22      0.00
    2   16    1      0.02      0.00
    3   16    1     -0.07      0.00
    4   16    1      0.04      0.00
   -1   17    1     -0.38      0.00
    0   17    1     -0.09      0.00
  -14    0    2     -3.83      0.00
  -13    0    2     -7.06      0.00
  -12    0    2     -9.43      0.00
  -11    0    2    -10.19      0.00
  -10    0    2     -9.86      0.00
   -9    0    2     -9.25      0.00
   -8    0    2     -8.89      0.00
   -7    0    2     -9.74      0.00
   -6    0    2    -13.75      0.00
   -5    0    2    -23.56      0.00
   -4    0    2    -42.06      0.00
   -3    0    2    -70.67      0.00
   -2    0    2   -105.08      0.00
   -1    0    2   -133.15      0.00
    0    0    2   -140.91      0.00
    1    0    2   -123.43      0.00
    2    0    2    -89.07      0.00
    3    0    2    -52.22      0.00
    4    0    2    -23.11      0.00
    5    0    2     -4.64      0.00
    6    0    2      4.60      0.00
    7    0    2      7.30      0.00
    8    0    2      6.31      0.00
    9    0    2      3.80      0.00
   10    0    2      0.84      0.00
   11    0    2     -1.84      0.00
   12    0    2     -3.27      0.00
   13    0    2     -3.00      0.00
   14    0    2     -1.76      0.00
  -14    1    2      0.68      0.00
  -13    1    2      0.70      0.00
  -12    1    2     -0.45      0.00
  -11    1    2     -2.70      0.00
  -10    1    2     -5.24      0.00
   -9    1    2     -7.00      0.00
   -8    1    2     -7.09      0.00
   -7    1    2     -5.12      0.00
   -6    1    2     -1.21      0.00
   -5    1    2      4.50      0.00
   -4    1    2     11.88      0.00
   -3    1    2     19.58      0.00
   -2    1    2     24.35      0.00
   -1    1    2     23.13      0.00
    0    1    2     16.14      0.00
    1    1    2      6.93      0.00
    2    1    2     -0.57      0.00
    3    1    2     -4.42      0.00
    4    1    2     -4.41      0.00
    5    1    2     -1.25      0.00
    6    1    2      3.48      0.00
    7    1    2      7.63      0.00
    8    1    2      9.74      0.00
    9    1    2      9.71      0.00
   10    1    2      8.09      0.00
   11    1    2      5.52      0.00
   12    1    2      2.89      0.00
   13    1    2      1.15      0.00
   14    1    2      0.47      0.00
  -14    2    2      1.51      0.00
  -13    2    2      3.19      0.00
  -12    2    2      4.45      0.00
  -11    2    2      4.92      0.00
  -10    2    2      4.84      0.00
   -9    2    2      4.37      0.00
   -8    2    2      3.49      0.00
   -7    2    2      2.57      0.00
   -6    2    2      2.44      0.00
   -5    2    2      4.02      0.00
   -4    2    2      8.74      0.00
   -3    2    2     18.51      0.00
   -2    2    2     33.36      0.00
   -1    2    2     48.68      0.00
    0    2    2     56.99      0.00
    1    2    2     53.96      0.00
    2    2    2     41.90      0.00
    3    2    2     26.97      0.00
    4    2    2     14.04      0.00
    5    2    2      4.98      0.00
    6    2    2     -0.15      0.00
    7    2    2     -2.04      0.00
    8    2    2     -2.00      0.00
    9    2    2     -1.28      0.00
   10    2    2     -0.45      0.00
   11    2    2      0.27      0.00
   12    2    2      0.61      0.00
   13    2    2      0.47      0.00
   14    2    2      0.18      0.00
  -14    3    2     -0.50      0.00
  -13    3    2     -0.78      0.00
  -12    3    2     -0.72      0.00
  -11    3    2     -0.18      0.00
  -10    3    2      0.70      0.00
   -9    3    2      1.59      0.00
   -8    3    2      1.99      0.00
   -7    3    2      1.44      0.00
   -6    3    2     -0.53      0.00
   -5    3    2     -4.59      0.00
   -4    3    2    -11.20      0.00
   -3    3    2    -19.86      0.00
   -2    3    2    -28.64      0.00
   -1    3    2    -34.97      0.00
    0    3    2    -37.03      0.00
    1    3    2    -34.63      0.00
    2    3    2    -29.09      0.00
    3    3    2    -22.49      0.00
    4    3    2    -16.64      0.00
    5    3    2    -12.25      0.00
    6    3    2     -9.01      0.00
    7    3    2     -6.43      0.00
    8    3    2     -4.44      0.00
    9    3    2     -3.02      0.00
   10    3    2     -1.92      0.00
   11    3    2     -0.91      0.00
   12    3    2     -0.15      0.00
   13    3    2      0.10      0.00
  -14    4    2      0.36      0.00
  -13    4    2      0.74      0.00
  -12    4    2      1.00      0.00
  -11    4    2      0.74      0.00
  -10    4    2     -0.06      0.00
   -9    4    2     -0.84      0.00
   -8    4    2     -0.94      0.00
   -7    4    2      0.00      0.00
   -6    4    2      2.26      0.00
   -5    4    2      6.33      0.00
   -4    4    2     12.18      0.00
   -3    4    2     18.19      0.00
   -2    4    2     21.49      0.00
   -1    4    2     19.88      0.00
    0    4    2     13.58      0.00
    1    4    2      4.86      0.00
    2    4    2     -3.55      0.00
    3    4    2     -9.75      0.00
    4    4    2    -12.97      0.00
    5    4    2    -13.46      0.00
    6    4    2    -12.09      0.00
    7    4    2     -9.82      0.00
    8    4    2     -7.27      0.00
    9    4    2     -4.66      0.00
   10    4    2     -2.22      0.00
   11    4    2     -0.37      0.00
   12    4    2      0.54      0.00
   13    4    2      0.57      0.00
  -13    5    2     -0.15      0.00
  -12    5    2      0.42      0.00
  -11    5    2      1.37      0.00
  -10    5    2      2.40      0.00
   -9    5    2      3.30      0.00
   -8    5    2      3.91      0.00
   -7    5    2      4.12      0.00
   -6    5    2      4.14      0.00
   -5    5    2      4.58      0.00
   -4    5    2      5.87      0.00
   -3    5    2      7.73      0.00
   -2    5    2      9.49      0.00
   -1    5    2     10.57      0.00
    0    5    2     10.37      0.00
    1    5    2      8.39      0.00
    2    5    2      4.90      0.00
    3    5    2      1.10      0.00
    4    5    2     -1.95      0.00
    5    5    2     -4.20      0.00
    6    5    2     -5.94      0.00
    7    5    2     -6.95      0.00
    8    5    2     -6.65      0.00
    9    5    2     -5.06      0.00
   10    5    2     -2.91      0.00
   11    5    2     -1.00      0.00
   12    5    2      0.17      0.00
   13    5    2      0.49      0.00
  -13    6    2     -0.98      0.00
  -12    6    2     -1.55      0.00
  -11    6    2     -1.50      0.00
  -10    6    2     -0.91      0.00
   -9    6    2     -0.16      0.00
   -8    6    2      0.65      0.00
   -7    6    2      1.66      0.00
   -6    6    2      2.60      0.00
   -5    6    2      2.68      0.00
   -4    6    2      1.29      0.00
   -3    6    2     -1.29      0.00
   -2    6    2     -3.81      0.00
   -1    6    2     -4.74      0.00
    0    6    2     -3.12      0.00
    1    6    2      0.85      0.00
    2    6    2      5.84      0.00
    3    6    2     10.11      0.00
    4    6    2     12.31      0.00
    5    6    2     11.98      0.00
    6    6    2      9.67      0.00
    7    6    2      6.64      0.00
    8    6    2      4.10      0.00
    9    6    2      2.49      0.00
   10    6    2      1.60      0.00
   11    6    2      1.19      0.00
   12    6    2      1.13      0.00
   13    6    2      1.16      0.00
  -13    7    2     -0.59      0.00
  -12    7    2     -1.00      0.00
  -11    7    2     -1.83      0.00
  -10    7    2     -3.04      0.00
   -9    7    2     -4.75      0.00
   -8    7    2     -6.93      0.00
   -7    7    2     -9.05      0.00
   -6    7    2    -10.45      0.00
   -5    7    2    -10.82      0.00
   -4    7    2     -9.96      0.00
   -3    7    2     -7.37      0.00
   -2    7    2     -2.65      0.00
   -1    7    2      3.85      0.00
    0    7    2     11.08      0.00
    1    7    2     17.88      0.00
    2    7    2     23.16      0.00
    3    7    2     26.03      0.00
    4    7    2     26.16      0.00
    5    7    2     24.03      0.00
    6    7    2     20.39      0.00
    7    7    2     15.78      0.00
    8    7    2     10.67      0.00
    9    7    2      5.79      0.00
   10    7    2      1.96      0.00
   11    7    2     -0.32      0.00
   12    7    2     -1.03      0.00
  -12    8    2      0.81      0.00
  -11    8    2      1.07      0.00
  -10    8    2      2.06      0.00
   -9    8    2      4.31      0.00
   -8    8    2      7.24      0.00
   -7    8    2      9.35      0.00
   -6    8    2      9.51      0.00
   -5    8    2      7.73      0.00
   -4    8    2      4.84      0.00
   -3    8    2      1.73      0.00
   -2    8    2     -0.98      0.00
   -1    8    2     -2.87      0.00
    0    8    2     -3.75      0.00
    1    8    2     -3.62      0.00
    2    8    2     -2.59      0.00
    3    8    2     -0.77      0.00
    4    8    2      1.63      0.00
    5    8    2      4.10      0.00
    6    8    2      5.79      0.00
    7    8    2      5.99      0.00
    8    8    2      4.64      0.00
    9    8    2      2.47      0.00
   10    8    2      0.40      0.00
   11    8    2     -0.98      0.00
   12    8    2     -1.53      0.00
  -12    9    2      0.90      0.00
  -11    9    2      0.65      0.00
  -10    9    2      0.08      0.00
   -9    9    2     -0.09      0.00
   -8    9    2      0.94      0.00
   -7    9    2      3.21      0.00
   -6    9    2      5.94      0.00
   -5    9    2      8.12      0.00
   -4    9    2      8.95      0.00
   -3    9    2      7.87      0.00
   -2    9    2      4.71      0.00
   -1    9    2     -0.16      0.00
    0    9    2     -5.84      0.00
    1    9    2    -11.32      0.00
    2    9    2    -15.66      0.00
    3    9    2    -18.05      0.00
    4    9    2    -17.96      0.00
    5    9    2    -15.57      0.00
    6    9    2    -11.82      0.00
    7    9    2     -8.00      0.00
    8    9    2     -5.01      0.00
    9    9    2     -3.06      0.00
   10    9    2     -1.92      0.00
   11    9    2     -1.27      0.00
  -11   10    2     -0.03      0.00
  -10   10    2     -1.10      0.00
   -9   10    2     -3.67      0.00
   -8   10    2     -7.46      0.00
   -7   10    2    -11.15      0.00
   -6   10    2    -13.20      0.00
   -5   10    2    -12.87      0.00
   -4   10    2    -10.51      0.00
   -3   10    2     -7.13      0.00
   -2   10    2     -3.74      0.00
   -1   10    2     -1.12      0.00
    0   10    2      0.32      0.00
    1   10    2      0.52      0.00
    2   10    2     -0.29      0.00
    3   10    2     -1.79      0.00
    4   10    2     -3.44      0.00
    5   10    2     -4.41      0.00
    6   10    2     -3.98      0.00
    7   10    2     -2.20      0.00
    8   10    2      0.01      0.00
    9   10    2      1.64      0.00
   10   10    2      2.25      0.00
   11   10    2      2.02      0.00
  -11   11    2      1.08      0.00
  -10   11    2      2.23      0.00
   -9   11    2      3.54      0.00
   -8   11    2      4.36      0.00
   -7   11    2      4.27      0.00
   -6   11    2      3.32      0.00
   -5   11    2      2.00      0.00
   -4   11    2      0.85      0.00
   -3   11    2      0.19      0.00
   -2   11    2      0.01      0.00
   -1   11    2      0.11      0.00
    0   11    2      0.33      0.00
    1   11    2      0.64      0.00
    2   11    2      1.01      0.00
    3   11    2      1.24      0.00
    4   11    2      1.09      0.00
    5   11    2      0.68      0.00
    6   11    2      0.57      0.00
    7   11    2      1.12      0.00
    8   11    2      2.07      0.00
    9   11    2      2.65      0.00
   10   11    2      2.42      0.00
  -10   12    2      0.16      0.00
   -9   12    2      0.17      0.00
   -8   12    2      0.49      0.00
   -7   12    2      1.12      0.00
   -6   12    2      1.72      0.00
   -5   12    2      1.92      0.00
   -4   12    2      1.68      0.00
   -3   12    2      1.23      0.00
   -2   12    2      0.73      0.00
   -1   12    2      0.21      0.00
    0   12    2     -0.33      0.00
    1   12    2     -0.82      0.00
    2   12    2     -1.25      0.00
    3   12    2     -1.63      0.00
    4   12    2     -1.97      0.00
    5   12    2     -2.34      0.00
    6   12    2     -2.77      0.00
    7   12    2     -3.01      0.00
    8   12    2     -2.72      0.00
    9   12    2     -1.90      0.00
   -9   13    2      0.09      0.00
   -8   13    2     -0.32      0.00
   -7   13    2     -0.96      0.00
   -6   13    2     -1.73      0.00
   -5   13    2     -2.48      0.00
   -4   13    2     -3.02      0.00
   -3   13    2     -3.04      0.00
   -2   13    2     -2.27      0.00
   -1   13    2     -0.73      0.00
    0   13    2      1.15      0.00
    1   13    2      2.79      0.00
    2   13    2      3.76      0.00
    3   13    2      3.95      0.00
    4   13    2      3.34      0.00
    5   13    2      1.96      0.00
    6   13    2      0.09      0.00
    7   13    2     -1.66      0.00
    8   13    2     -2.54      0.00
    9   13    2     -2.27      0.00
   -8   14    2      0.68      0.00
   -7   14    2      1.46      0.00
   -6   14    2      2.61      0.00
   -5   14    2      3.76      0.00
   -4   14    2      4.27      0.00
   -3   14    2      3.77      0.00
   -2   14    2      2.51      0.00
   -1   14    2      1.22      0.00
    0   14    2      0.44      0.00
    1   14    2      0.28      0.00
    2   14    2      0.51      0.00
    3   14    2      0.76      0.00
    4   14    2      0.68      0.00
    5   14    2      0.19      0.00
    6   14    2     -0.45      0.00
    7   14    2     -0.86      0.00
   -6   15    2     -2.05      0.00
   -5   15    2     -1.74      0.00
   -4   15    2     -1.13      0.00
   -3   15    2     -0.68      0.00
   -2   15    2     -0.63      0.00
   -1   15    2     -0.95      0.00
    0   15    2     -1.46      0.00
    1   15    2     -1.95      0.00
    2   15    2     -2.20      0.00
    3   15    2     -1.96      0.00
    4   15    2     -1.13      0.00
    5   15    2      0.03      0.00
    6   15    2      0.99      0.00
   -5   16    2     -1.81      0.00
   -4   16    2     -2.98      0.00
   -3   16    2     -3.60      0.00
   -2   16    2     -3.64      0.00
   -1   16    2     -3.29      0.00
    0   16    2     -2.81      0.00
    1   16    2     -2.41      0.00
    2   16    2     -2.21      0.00
    3   16    2     -2.06      0.00
    4   16    2     -1.59      0.00
  -14    1    3     -1.06      0.00
  -13    1    3     -1.16      0.00
  -12    1    3     -0.52      0.00
  -11    1    3      0.72      0.00
  -10    1    3      2.23      0.00
   -9    1    3      3.72      0.00
   -8    1    3      5.00      0.00
   -7    1    3      6.05      0.00
   -6    1    3      7.20      0.00
   -5    1    3      8.95      0.00
   -4    1    3     11.59      0.00
   -3    1    3     15.16      0.00
   -2    1    3     19.53      0.00
   -1    1    3     24.18      0.00
    0    1    3     27.91      0.00
    1    1    3     29.33      0.00
    2    1    3     28.01      0.00
    3    1    3     24.57      0.00
    4    1    3     19.86      0.00
    5    1    3     14.49      0.00
    6    1    3      9.14      0.00
    7    1    3      4.78      0.00
    8    1    3      2.02      0.00
    9    1    3      0.79      0.00
   10    1    3      0.64      0.00
   11    1    3      1.10      0.00
   12    1    3      1.64      0.00
   13    1    3      1.71      0.00
  -14    2    3     -1.20      0.00
  -13    2    3     -1.88      0.00
  -12    2    3     -1.96      0.00
  -11    2    3     -1.03      0.00
  -10    2    3      0.70      0.00
   -9    2    3      2.88      0.00
   -8    2    3      5.22      0.00
   -7    2    3      7.02      0.00
   -6    2    3      6.93      0.00
   -5    2    3      3.46      0.00
   -4    2    3     -4.41      0.00
   -3    2    3    -16.34      0.00
   -2    2    3    -29.59      0.00
   -1    2    3    -38.91      0.00
    0    2    3    -39.36      0.00
    1    2    3    -30.09      0.00
    2    2    3    -15.18      0.00
    3    2    3     -0.45      0.00
    4    2    3     10.08      0.00
    5    2    3     15.14      0.00
    6    2    3     15.31      0.00
    7    2    3     12.24      0.00
    8    2    3      7.84      0.00
    9    2    3      3.38      0.00
   10    2    3     -0.65      0.00
   11    2    3     -3.69      0.00
   12    2    3     -4.93      0.00
   13    2    3     -4.18      0.00
  -14    3    3      2.41      0.00
  -13    3    3      3.15      0.00
  -12    3    3      2.64      0.00
  -11    3    3      0.94      0.00
  -10    3    3     -1.55      0.00
   -9    3    3     -4.45      0.00
   -8    3    3     -7.25      0.00
   -7    3    3     -9.38      0.00
   -6    3    3    -10.61      0.00
   -5    3    3    -11.17      0.00
   -4    3    3    -11.45      0.00
   -3    3    3    -12.03      0.00
   -2    3    3    -13.89      0.00
   -1    3    3    -17.59      0.00
    0    3    3    -22.09      0.00
    1    3    3    -25.29      0.00
    2    3    3    -25.98      0.00
    3    3    3    -24.43      0.00
    4    3    3    -21.18      0.00
    5    3    3    -16.41      0.00
    6    3    3    -10.82      0.00
    7    3    3     -5.95      0.00
    8    3    3     -3.01      0.00
    9    3    3     -2.09      0.00
   10    3    3     -2.51      0.00
   11    3    3     -3.44      0.00
   12    3    3     -3.88      0.00
   13    3    3     -3.08      0.00
  -14    4    3     -1.34      0.00
  -13    4    3     -2.00      0.00
  -12    4    3     -2.89      0.00
  -11    4    3     -4.15      0.00
  -10    4    3     -5.75      0.00
   -9    4    3     -7.95      0.00
   -8    4    3    -11.20      0.00
   -7    4    3    -15.39      0.00
   -6    4    3    -19.47      0.00
   -5    4    3    -22.11      0.00
   -4    4    3    -22.08      0.00
   -3    4    3    -18.47      0.00
   -2    4    3    -11.57      0.00
   -1    4    3     -3.87      0.00
    0    4    3      0.89      0.00
    1    4    3      0.59      0.00
    2    4    3     -3.74      0.00
    3    4    3     -9.27      0.00
    4    4    3    -13.48      0.00
    5    4    3    -14.96      0.00
    6    4    3    -13.42      0.00
    7    4    3     -9.75      0.00
    8    4    3     -5.59      0.00
    9    4    3     -2.16      0.00
   10    4    3      0.20      0.00
   11    4    3      1.54      0.00
   12    4    3      1.85      0.00
   13    4    3      1.35      0.00
  -13    5    3     -3.14      0.00
  -12    5    3     -3.36      0.00
  -11    5    3     -2.56      0.00
  -10    5    3     -0.83      0.00
   -9    5    3      1.73      0.00
   -8    5    3      4.76      0.00
   -7    5    3      7.49      0.00
   -6    5    3      9.23      0.00
   -5    5    3      9.57      0.00
   -4    5    3      8.28      0.00
   -3    5    3      5.42      0.00
   -2    5    3      1.64      0.00
   -1    5    3     -2.00      0.00
    0    5    3     -4.69      0.00
    1    5    3     -6.12      0.00
    2    5    3     -6.04      0.00
    3    5    3     -4.41      0.00
    4    5    3     -1.86      0.00
    5    5    3      0.51      0.00
    6    5    3      2.07      0.00
    7    5    3      3.08      0.00
    8    5    3      4.00      0.00
    9    5    3      4.94      0.00
   10    5    3      5.70      0.00
   11    5    3      5.92      0.00
   12    5    3      5.15      0.00
   13    5    3      3.36      0.00
  -13    6    3      2.62      0.00
  -12    6    3      3.87      0.00
  -11    6    3      4.48      0.00
  -10    6    3      4.06      0.00
   -9    6    3      3.16      0.00
   -8    6    3      3.17      0.00
   -7    6    3      5.16      0.00
   -6    6    3      9.13      0.00
   -5    6    3     14.22      0.00
   -4    6    3     19.36      0.00
   -3    6    3     23.27      0.00
   -2    6    3     24.70      0.00
   -1    6    3     23.02      0.00
    0    6    3     18.68      0.00
    1    6    3     12.96      0.00
    2    6    3      7.19      0.00
    3    6    3      2.42      0.00
    4    6    3     -0.80      0.00
    5    6    3     -2.48      0.00
    6    6    3     -3.08      0.00
    7    6    3     -3.06      0.00
    8    6    3     -2.62      0.00
    9    6    3     -1.81      0.00
   10    6    3     -0.78      0.00
   11    6    3      0.14      0.00
   12    6    3      0.62      0.00
   13    6    3      0.58      0.00
  -13    7    3      0.06      0.00
  -12    7    3      0.17      0.00
  -11    7    3      0.39      0.00
  -10    7    3      0.32      0.00
   -9    7    3     -0.69      0.00
   -8    7    3     -2.90      0.00
   -7    7    3     -5.88      0.00
   -6    7    3     -8.72      0.00
   -5    7    3    -10.51      0.00
   -4    7    3    -10.75      0.00
   -3    7    3     -9.42      0.00
   -2    7    3     -6.94      0.00
   -1    7    3     -3.97      0.00
    0    7    3     -1.19      0.00
    1    7    3      0.72      0.00
    2    7    3      1.26      0.00
    3    7    3      0.42      0.00
    4    7    3     -1.39      0.00
    5    7    3     -3.50      0.00
    6    7    3     -5.20      0.00
    7    7    3     -5.95      0.00
    8    7    3     -5.60      0.00
    9    7    3     -4.51      0.00
   10    7    3     -3.28      0.00
   11    7    3     -2.26      0.00
   12    7    3     -1.48      0.00
  -12    8    3     -0.92      0.00
  -11    8    3     -0.13      0.00
  -10    8    3      1.78      0.00
   -9    8    3      4.32      0.00
   -8    8    3      6.40      0.00
   -7    8    3      7.12      0.00
   -6    8    3      6.19      0.00
   -5    8    3      3.91      0.00
   -4    8    3      0.80      0.00
   -3    8    3     -2.58      0.00
   -2    8    3     -5.50      0.00
   -1    8    3     -7.17      0.00
    0    8    3     -6.99      0.00
    1    8    3     -5.01      0.00
    2    8    3     -2.05      0.00
    3    8    3      0.67      0.00
    4    8    3      2.11      0.00
    5    8    3      1.91      0.00
    6    8    3      0.56      0.00
    7    8    3     -0.94      0.00
    8    8    3     -1.80      0.00
    9    8    3     -1.93      0.00
   10    8    3     -1.75      0.00
   11    8    3     -1.52      0.00
   12    8    3     -1.14      0.00
  -12    9    3      0.36      0.00
  -11    9    3      0.27      0.00
  -10    9    3      0.09      0.00
   -9    9    3      0.11      0.00
   -8    9    3      0.40      0.00
   -7    9    3      0.83      0.00
   -6    9    3      1.16      0.00
   -5    9    3      1.12      0.00
   -4    9    3      0.74      0.00
   -3    9    3      0.53      0.00
   -2    9    3      1.13      0.00
   -1    9    3      2.66      0.00
    0    9    3      4.63      0.00
    1    9    3      6.41      0.00
    2    9    3      7.73      0.00
    3    9    3      8.49      0.00
    4    9    3      8.52      0.00
    5    9    3      7.53      0.00
    6    9    3      5.25      0.00
    7    9    3      1.87      0.00
    8    9    3     -1.69      0.00
    9    9    3     -4.09      0.00
   10    9    3     -4.56      0.00
   11    9    3     -3.43      0.00
  -11   10    3     -2.38      0.00
  -10   10    3     -3.57      0.00
   -9   10    3     -4.10      0.00
   -8   10    3     -3.71      0.00
   -7   10    3     -2.85      0.00
   -6   10    3     -2.24      0.00
   -5   10    3     -2.25      0.00
   -4   10    3     -2.73      0.00
   -3   10    3     -3.23      0.00
   -2   10    3     -3.34      0.00
   -1   10    3     -2.94      0.00
    0   10    3     -2.18      0.00
    1   10    3     -1.23      0.00
    2   10    3      0.03      0.00
    3   10    3      1.90      0.00
    4   10    3      4.42      0.00
    5   10    3      7.05      0.00
    6   10    3      8.80      0.00
    7   10    3      8.90      0.00
    8   10    3      7.35      0.00
    9   10    3      5.02      0.00
   10   10    3      2.93      0.00
   11   10    3      1.54      0.00
  -11   11    3     -1.44      0.00
  -10   11    3     -2.12      0.00
   -9   11    3     -2.69      0.00
   -8   11    3     -2.63      0.00
   -7   11    3     -1.58      0.00
   -6   11    3      0.41      0.00
   -5   11    3      2.95      0.00
   -4   11    3      5.40      0.00
   -3   11    3      6.83      0.00
   -2   11    3      6.49      0.00
   -1   11    3      4.49      0.00
    0   11    3      1.74      0.00
    1   11    3     -0.74      0.00
    2   11    3     -2.40      0.00
    3   11    3     -2.98      0.00
    4   11    3     -2.26      0.00
    5   11    3     -0.17      0.00
    6   11    3      2.83      0.00
    7   11    3      5.72      0.00
    8   11    3      7.34      0.00
    9   11    3      7.01      0.00
   10   11    3      5.02      0.00
  -10   12    3      2.41      0.00
   -9   12    3      3.15      0.00
   -8   12    3      2.68      0.00
   -7   12    3      1.25      0.00
   -6   12    3     -0.10      0.00
   -5   12    3     -0.37      0.00
   -4   12    3      0.67      0.00
   -3   12    3      2.47      0.00
   -2   12    3      4.27      0.00
   -1   12    3      5.49      0.00
    0   12    3      5.89      0.00
    1   12    3      5.39      0.00
    2   12    3      3.96      0.00
    3   12    3      1.81      0.00
    4   12    3     -0.50      0.00
    5   12    3     -2.09      0.00
    6   12    3     -2.32      0.00
    7   12    3     -1.35      0.00
    8   12    3     -0.03      0.00
    9   12    3      0.81      0.00
   -9   13    3      3.02      0.00
   -8   13    3      4.37      0.00
   -7   13    3      4.76      0.00
   -6   13    3      3.91      0.00
   -5   13    3      2.13      0.00
   -4   13    3      0.05      0.00
   -3   13    3     -1.72      0.00
   -2   13    3     -2.85      0.00
   -1   13    3     -3.36      0.00
    0   13    3     -3.49      0.00
    1   13    3     -3.41      0.00
    2   13    3     -3.36      0.00
    3   13    3     -3.64      0.00
    4   13    3     -4.46      0.00
    5   13    3     -5.52      0.00
    6   13    3     -6.18      0.00
    7   13    3     -5.89      0.00
    8   13    3     -4.64      0.00
   -8   14    3     -2.87      0.00
   -7   14    3     -3.03      0.00
   -6   14    3     -2.53      0.00
   -5   14    3     -2.01      0.00
   -4   14    3     -1.83      0.00
   -3   14    3     -1.94      0.00
   -2   14    3     -2.23      0.00
   -1   14    3     -2.64      0.00
    0   14    3     -3.04      0.00
    1   14    3     -3.11      0.00
    2   14    3     -2.73      0.00
    3   14    3     -2.15      0.00
    4   14    3     -1.76      0.00
    5   14    3     -1.76      0.00
    6   14    3     -1.99      0.00
    7   14    3     -2.04      0.00
   -6   15    3     -1.25      0.00
   -5   15    3     -1.18      0.00
   -4   15    3     -0.97      0.00
   -3   15    3     -0.61      0.00
   -2   15    3      0.07      0.00
   -1   15    3      1.12      0.00
    0   15    3      2.31      0.00
    1   15    3      3.24      0.00
    2   15    3      3.78      0.00
    3   15    3      4.02      0.00
    4   15    3      3.98      0.00
    5   15    3      3.44      0.00
    6   15    3      2.37      0.00
   -4   16    3      0.89      0.00
   -3   16    3      0.73      0.00
   -2   16    3      0.29      0.00
   -1   16    3     -0.18      0.00
    0   16    3     -0.52      0.00
    1   16    3     -0.79      0.00
    2   16    3     -0.99      0.00
    3   16    3     -1.02      0.00
    4   16    3     -0.81      0.00
  -14    0    4      5.03      0.00
  -13    0    4      8.38      0.00
  -12    0    4     10.56      0.00
  -11    0    4     11.16      0.00
  -10    0    4     10.70      0.00
   -9    0    4      9.60      0.00
   -8    0    4      8.03      0.00
   -7    0    4      6.88      0.00
   -6    0    4      7.76      0.00
   -5    0    4     12.14      0.00
   -4    0    4     21.01      0.00
   -3    0    4     34.78      0.00
   -2    0    4     51.61      0.00
   -1    0    4     65.84      0.00
    0    0    4     70.28      0.00
    1    0    4     61.59      0.00
    2    0    4     42.98      0.00
    3    0    4     21.47      0.00
    4    0    4      3.27      0.00
    5    0    4     -8.46      0.00
    6    0    4    -13.53      0.00
    7    0    4    -13.75      0.00
    8    0    4    -11.45      0.00
    9    0    4     -8.03      0.00
   10    0    4     -4.03      0.00
   11    0    4     -0.38      0.00
   12    0    4      1.58      0.00
   13    0    4      1.53      0.00
  -14    1    4     -1.11      0.00
  -13    1    4     -1.21      0.00
  -12    1    4     -0.43      0.00
  -11    1    4      1.15      0.00
  -10    1    4      3.09      0.00
   -9    1    4      4.68      0.00
   -8    1    4      5.04      0.00
   -7    1    4      3.69      0.00
   -6    1    4      0.63      0.00
   -5    1    4     -4.20      0.00
   -4    1    4    -11.22      0.00
   -3    1    4    -20.05      0.00
   -2    1    4    -28.51      0.00
   -1    1    4    -33.45      0.00
    0    1    4    -32.87      0.00
    1    1    4    -27.09      0.00
    2    1    4    -18.45      0.00
    3    1    4    -10.38      0.00
    4    1    4     -5.80      0.00
    5    1    4     -5.30      0.00
    6    1    4     -6.96      0.00
    7    1    4     -8.36      0.00
    8    1    4     -8.67      0.00
    9    1    4     -8.18      0.00
   10    1    4     -6.88      0.00
   11    1    4     -4.53      0.00
   12    1    4     -1.79      0.00
   13    1    4      0.05      0.00
  -14    2    4     -1.78      0.00
  -13    2    4     -3.50      0.00
  -12    2    4     -4.77      0.00
  -11    2    4     -5.42      0.00
  -10    2    4     -5.68      0.00
   -9    2    4     -5.54      0.00
   -8    2    4     -4.75      0.00
   -7    2    4     -3.55      0.00
   -6    2    4     -2.54      0.00
   -5    2    4     -2.27      0.00
   -4    2    4     -3.53      0.00
   -3    2    4     -7.72      0.00
   -2    2    4    -15.57      0.00
   -1    2    4    -25.02      0.00
    0    2    4    -31.69      0.00
    1    2    4    -32.11      0.00
    2    2    4    -26.34      0.00
    3    2    4    -17.19      0.00
    4    2    4     -7.92      0.00
    5    2    4     -0.79      0.00
    6    2    4      3.30      0.00
    7    2    4      4.79      0.00
    8    2    4      4.82      0.00
    9    2    4      4.24      0.00
   10    2    4      3.25      0.00
   11    2    4      2.04      0.00
   12    2    4      1.03      0.00
   13    2    4      0.44      0.00
  -14    3    4      1.36      0.00
  -13    3    4      2.39      0.00
  -12    3    4      3.29      0.00
  -11    3    4      3.82      0.00
  -10    3    4      3.91      0.00
   -9    3    4      3.83      0.00
   -8    3    4      4.12      0.00
   -7    3    4      5.32      0.00
   -6    3    4      8.02      0.00
   -5    3    4     12.91      0.00
   -4    3    4     20.39      0.00
   -3    3    4     29.80      0.00
   -2    3    4     39.13      0.00
   -1    3    4     45.92      0.00
    0    3    4     48.27      0.00
    1    3    4     45.45      0.00
    2    3    4     38.29      0.00
    3    3    4     29.01      0.00
    4    3    4     20.14      0.00
    5    3    4     13.10      0.00
    6    3    4      7.93      0.00
    7    3    4      4.31      0.00
    8    3    4      2.17      0.00
    9    3    4      1.37      0.00
   10    3    4      1.33      0.00
   11    3    4      1.37      0.00
   12    3    4      1.29      0.00
   13    3    4      1.13      0.00
  -14    4    4     -1.08      0.00
  -13    4    4     -1.41      0.00
  -12    4    4     -1.50      0.00
  -11    4    4     -0.93      0.00
  -10    4    4      0.36      0.00
   -9    4    4      1.78      0.00
   -8    4    4      2.44      0.00
   -7    4    4      1.74      0.00
   -6    4    4     -0.68      0.00
   -5    4    4     -4.90      0.00
   -4    4    4    -10.30      0.00
   -3    4    4    -14.98      0.00
   -2    4    4    -16.31      0.00
   -1    4    4    -12.60      0.00
    0    4    4     -4.44      0.00
    1    4    4      5.60      0.00
    2    4    4     14.44      0.00
    3    4    4     19.99      0.00
    4    4    4     21.64      0.00
    5    4    4     20.05      0.00
    6    4    4     16.46      0.00
    7    4    4     12.11      0.00
    8    4    4      7.77      0.00
    9    4    4      3.80      0.00
   10    4    4      0.50      0.00
   11    4    4     -1.67      0.00
   12    4    4     -2.35      0.00
   13    4    4     -1.76      0.00
  -14    5    4      0.00      0.00
  -13    5    4     -0.24      0.00
  -12    5    4     -0.84      0.00
  -11    5    4     -1.64      0.00
  -10    5    4     -2.30      0.00
   -9    5    4     -2.63      0.00
   -8    5    4     -2.57      0.00
   -7    5    4     -2.16      0.00
   -6    5    4     -1.73      0.00
   -5    5    4     -2.00      0.00
   -4    5    4     -3.50      0.00
   -3    5    4     -6.11      0.00
   -2    5    4     -9.15      0.00
   -1    5    4    -11.86      0.00
    0    5    4    -13.24      0.00
    1    5    4    -12.36      0.00
    2    5    4     -9.13      0.00
    3    5    4     -4.62      0.00
    4    5    4     -0.13      0.00
    5    5    4      3.72      0.00
    6    5    4      6.66      0.00
    7    5    4      8.17      0.00
    8    5    4      7.75      0.00
    9    5    4      5.70      0.00
   10    5    4      3.00      0.00
   11    5    4      0.62      0.00
   12    5    4     -0.86      0.00
   13    5    4     -1.23      0.00
  -13    6    4      1.21      0.00
  -12    6    4      1.59      0.00
  -11    6    4      1.36      0.00
  -10    6    4      0.64      0.00
   -9    6    4     -0.10      0.00
   -8    6    4     -0.61      0.00
   -7    6    4     -0.78      0.00
   -6    6    4     -0.40      0.00
   -5    6    4      0.91      0.00
   -4    6    4      3.20      0.00
   -3    6    4      5.86      0.00
   -2    6    4      7.62      0.00
   -1    6    4      6.98      0.00
    0    6    4      3.11      0.00
    1    6    4     -3.33      0.00
    2    6    4    -10.38      0.00
    3    6    4    -15.83      0.00
    4    6    4    -18.27      0.00
    5    6    4    -17.54      0.00
    6    6    4    -14.48      0.00
    7    6    4    -10.58      0.00
    8    6    4     -7.13      0.00
    9    6    4     -4.67      0.00
   10    6    4     -2.98      0.00
   11    6    4     -1.77      0.00
   12    6    4     -0.97      0.00
  -13    7    4     -0.37      0.00
  -12    7    4     -0.82      0.00
  -11    7    4     -1.29      0.00
  -10    7    4     -1.65      0.00
   -9    7    4     -1.61      0.00
   -8    7    4     -1.15      0.00
   -7    7    4     -0.70      0.00
   -6    7    4     -0.65      0.00
   -5    7    4     -1.00      0.00
   -4    7    4     -1.71      0.00
   -3    7    4     -3.18      0.00
   -2    7    4     -5.82      0.00
   -1    7    4     -9.42      0.00
    0    7    4    -13.27      0.00
    1    7    4    -16.78      0.00
    2    7    4    -19.47      0.00
    3    7    4    -20.79      0.00
    4    7    4    -20.41      0.00
    5    7    4    -18.55      0.00
    6    7    4    -15.60      0.00
    7    7    4    -11.76      0.00
    8    7    4     -7.36      0.00
    9    7    4     -3.21      0.00
   10    7    4     -0.22      0.00
   11    7    4      1.21      0.00
   12    7    4      1.30      0.00
  -12    8    4     -0.52      0.00
  -11    8    4     -0.64      0.00
  -10    8    4     -1.82      0.00
   -9    8    4     -4.34      0.00
   -8    8    4     -7.35      0.00
   -7    8    4     -9.46      0.00
   -6    8    4     -9.88      0.00
   -5    8    4     -8.68      0.00
   -4    8    4     -6.39      0.00
   -3    8    4     -3.65      0.00
   -2    8    4     -1.10      0.00
   -1    8    4      0.79      0.00
    0    8    4      1.97      0.00
    1    8    4      2.70      0.00
    2    8    4      3.08      0.00
    3    8    4      2.86      0.00
    4    8    4      1.88      0.00
    5    8    4      0.42      0.00
    6    8    4     -0.81      0.00
    7    8    4     -1.07      0.00
    8    8    4     -0.12      0.00
    9    8    4      1.52      0.00
   10    8    4      2.95      0.00
   11    8    4      3.41      0.00
   12    8    4      2.81      0.00
  -12    9    4      0.07      0.00
  -11    9    4      0.91      0.00
  -10    9    4      2.06      0.00
   -9    9    4      2.66      0.00
   -8    9    4      2.07      0.00
   -7    9    4      0.50      0.00
   -6    9    4     -1.34      0.00
   -5    9    4     -2.86      0.00
   -4    9    4     -3.60      0.00
   -3    9    4     -2.94      0.00
   -2    9    4     -0.46      0.00
   -1    9    4      3.55      0.00
    0    9    4      8.07      0.00
    1    9    4     12.11      0.00
    2    9    4     15.00      0.00
    3    9    4     16.22      0.00
    4    9    4     15.39      0.00
    5    9    4     12.70      0.00
    6    9    4      8.98      0.00
    7    9    4      5.30      0.00
    8    9    4      2.44      0.00
    9    9    4      0.73      0.00
   10    9    4      0.06      0.00
   11    9    4      0.07      0.00
  -11   10    4      0.92      0.00
  -10   10    4      2.17      0.00
   -9   10    4      4.87      0.00
   -8   10    4      8.40      0.00
   -7   10    4     11.35      0.00
   -6   10    4     12.48      0.00
   -5   10    4     11.41      0.00
   -4   10    4      8.54      0.00
   -3   10    4      4.76      0.00
   -2   10    4      1.05      0.00
   -1   10    4     -1.81      0.00
    0   10    4     -3.47      0.00
    1   10    4     -3.99      0.00
    2   10    4     -3.62      0.00
    3   10    4     -2.61      0.00
    4   10    4     -1.35      0.00
    5   10    4     -0.48      0.00
    6   10    4     -0.52      0.00
    7   10    4     -1.46      0.00
    8   10    4     -2.71      0.00
    9   10    4     -3.59      0.00
   10   10    4     -3.65      0.00
   11   10    4     -2.83      0.00
  -11   11    4     -0.90      0.00
  -10   11    4     -2.47      0.00
   -9   11    4     -4.03      0.00
   -8   11    4     -4.74      0.00
   -7   11    4     -4.37      0.00
   -6   11    4     -3.30      0.00
   -5   11    4     -2.12      0.00
   -4   11    4     -1.21      0.00
   -3   11    4     -0.68      0.00
   -2   11    4     -0.51      0.00
   -1   11    4     -0.64      0.00
    0   11    4     -1.08      0.00
    1   11    4     -1.82      0.00
    2   11    4     -2.70      0.00
    3   11    4     -3.37      0.00
    4   11    4     -3.57      0.00
    5   11    4     -3.51      0.00
    6   11    4     -3.61      0.00
    7   11    4     -3.98      0.00
    8   11    4     -4.23      0.00
    9   11    4     -3.86      0.00
   10   11    4     -2.86      0.00
  -10   12    4     -0.20      0.00
   -9   12    4     -0.48      0.00
   -8   12    4     -1.04      0.00
   -7   12    4     -1.66      0.00
   -6   12    4     -2.02      0.00
   -5   12    4     -1.91      0.00
   -4   12    4     -1.38      0.00
   -3   12    4     -0.61      0.00
   -2   12    4      0.35      0.00
   -1   12    4      1.45      0.00
    0   12    4      2.50      0.00
    1   12    4      3.25      0.00
    2   12    4      3.66      0.00
    3   12    4      3.96      0.00
    4   12    4      4.32      0.00
    5   12    4      4.71      0.00
    6   12    4      4.88      0.00
    7   12    4      4.52      0.00
    8   12    4      3.55      0.00
    9   12    4      2.21      0.00
   -9   13    4      1.47      0.00
   -8   13    4      2.09      0.00
   -7   13    4      2.33      0.00
   -6   13    4      2.29      0.00
   -5   13    4      2.20      0.00
   -4   13    4      2.07      0.00
   -3   13    4      1.69      0.00
   -2   13    4      0.80      0.00
   -1   13    4     -0.59      0.00
    0   13    4     -2.10      0.00
    1   13    4     -3.30      0.00
    2   13    4     -3.91      0.00
    3   13    4     -3.82      0.00
    4   13    4     -2.90      0.00
    5   13    4     -1.16      0.00
    6   13    4      0.98      0.00
    7   13    4      2.67      0.00
    8   13    4      3.19      0.00
   -8   14    4     -1.45      0.00
   -7   14    4     -2.24      0.00
   -6   14    4     -2.98      0.00
   -5   14    4     -3.38      0.00
   -4   14    4     -3.22      0.00
   -3   14    4     -2.48      0.00
   -2   14    4     -1.41      0.00
   -1   14    4     -0.37      0.00
    0   14    4      0.45      0.00
    1   14    4      0.94      0.00
    2   14    4      1.02      0.00
    3   14    4      0.65      0.00
    4   14    4      0.09      0.00
    5   14    4     -0.23      0.00
    6   14    4     -0.11      0.00
    7   14    4      0.29      0.00
   -6   15    4      1.93      0.00
   -5   15    4      2.42      0.00
   -4   15    4      2.64      0.00
   -3   15    4      2.63      0.00
   -2   15    4      2.58      0.00
   -1   15    4      2.68      0.00
    0   15    4      3.05      0.00
    1   15    4      3.55      0.00
    2   15    4      3.81      0.00
    3   15    4      3.50      0.00
    4   15    4      2.54      0.00
    5   15    4      1.20      0.00
    6   15    4      0.03      0.00
   -4   16    4      2.37      0.00
   -3   16    4      2.85      0.00
   -2   16    4      2.78      0.00
   -1   16    4      2.18      0.00
    0   16    4      1.31      0.00
    1   16    4      0.59      0.00
    2   16    4      0.32      0.00
    3   16    4      0.37      0.00
  -14    1    5     -0.48      0.00
  -13    1    5     -1.28      0.00
  -12    1    5     -2.52      0.00
  -11    1    5     -4.03      0.00
  -10    1    5     -5.66      0.00
   -9    1    5     -7.28      0.00
   -8    1    5     -8.74      0.00
   -7    1    5    -10.07      0.00
   -6    1    5    -11.58      0.00
   -5    1    5    -13.54      0.00
   -4    1    5    -15.79      0.00
   -3    1    5    -17.86      0.00
   -2    1    5    -19.50      0.00
   -1    1    5    -20.83      0.00
    0    1    5    -21.88      0.00
    1    1    5    -22.30      0.00
    2    1    5    -21.56      0.00
    3    1    5    -19.31      0.00
    4    1    5    -15.58      0.00
    5    1    5    -10.94      0.00
    6    1    5     -6.43      0.00
    7    1    5     -3.00      0.00
    8    1    5     -0.95      0.00
    9    1    5     -0.10      0.00
   10    1    5     -0.19      0.00
   11    1    5     -0.92      0.00
   12    1    5     -1.60      0.00
   13    1    5     -1.58      0.00
  -14    2    5      0.84      0.00
  -13    2    5      1.06      0.00
  -12    2    5      0.58      0.00
  -11    2    5     -0.73      0.00
  -10    2    5     -2.65      0.00
   -9    2    5     -4.92      0.00
   -8    2    5     -7.23      0.00
   -7    2    5     -8.86      0.00
   -6    2    5     -8.87      0.00
   -5    2    5     -6.55      0.00
   -4    2    5     -1.64      0.00
   -3    2    5      5.57      0.00
   -2    2    5     13.72      0.00
   -1    2    5     19.99      0.00
    0    2    5     21.25      0.00
    1    2    5     16.39      0.00
    2    2    5      7.33      0.00
    3    2    5     -2.28      0.00
    4    2    5     -9.27      0.00
    5    2    5    -12.19      0.00
    6    2    5    -11.42      0.00
    7    2    5     -8.40      0.00
    8    2    5     -4.50      0.00
    9    2    5     -0.40      0.00
   10    2    5      3.38      0.00
   11    2    5      5.78      0.00
   12    2    5      5.85      0.00
   13    2    5      3.92      0.00
  -14    3    5     -0.41      0.00
  -13    3    5     -0.06      0.00
  -12    3    5      0.93      0.00
  -11    3    5      2.57      0.00
  -10    3    5      4.87      0.00
   -9    3    5      7.76      0.00
   -8    3    5     10.79      0.00
   -7    3    5     13.40      0.00
   -6    3    5     15.37      0.00
   -5    3    5     16.78      0.00
   -4    3    5     17.55      0.00
   -3    3    5     17.67      0.00
   -2    3    5     17.58      0.00
   -1    3    5     17.99      0.00
    0    3    5     18.96      0.00
    1    3    5     19.89      0.00
    2    3    5     20.04      0.00
    3    3    5     18.91      0.00
    4    3    5     16.12      0.00
    5    3    5     11.78      0.00
    6    3    5      6.95      0.00
    7    3    5      3.09      0.00
    8    3    5      0.89      0.00
    9    3    5      0.18      0.00
   10    3    5      0.55      0.00
   11    3    5      1.54      0.00
   12    3    5      2.28      0.00
   13    3    5      1.95      0.00
  -14    4    5      1.83      0.00
  -13    4    5      2.56      0.00
  -12    4    5      3.37      0.00
  -11    4    5      4.16      0.00
  -10    4    5      4.82      0.00
   -9    4    5      5.57      0.00
   -8    4    5      6.81      0.00
   -7    4    5      8.47      0.00
   -6    4    5      9.96      0.00
   -5    4    5     10.51      0.00
   -4    4    5      9.45      0.00
   -3    4    5      6.20      0.00
   -2    4    5      0.94      0.00
   -1    4    5     -4.60      0.00
    0    4    5     -7.84      0.00
    1    4    5     -7.22      0.00
    2    4    5     -3.43      0.00
    3    4    5      1.39      0.00
    4    4    5      5.14      0.00
    5    4    5      6.63      0.00
    6    4    5      5.83      0.00
    7    4    5      3.62      0.00
    8    4    5      1.13      0.00
    9    4    5     -1.03      0.00
   10    4    5     -2.68      0.00
   11    4    5     -3.55      0.00
   12    4    5     -3.29      0.00
   13    4    5     -2.13      0.00
  -14    5    5      1.45      0.00
  -13    5    5      2.18      0.00
  -12    5    5      2.68      0.00
  -11    5    5      2.72      0.00
  -10    5    5      1.86      0.00
   -9    5    5     -0.21      0.00
   -8    5    5     -3.17      0.00
   -7    5    5     -6.26      0.00
   -6    5    5     -8.80      0.00
   -5    5    5    -10.35      0.00
   -4    5    5    -10.51      0.00
   -3    5    5     -9.00      0.00
   -2    5    5     -6.08      0.00
   -1    5    5     -2.57      0.00
    0    5    5      0.59      0.00
    1    5    5      2.56      0.00
    2    5    5      2.75      0.00
    3    5    5      1.22      0.00
    4    5    5     -1.13      0.00
    5    5    5     -3.14      0.00
    6    5    5     -4.36      0.00
    7    5    5     -5.04      0.00
    8    5    5     -5.39      0.00
    9    5    5     -5.30      0.00
   10    5    5     -4.69      0.00
   11    5    5     -3.71      0.00
   12    5    5     -2.54      0.00
  -13    6    5     -2.91      0.00
  -12    6    5     -4.03      0.00
  -11    6    5     -3.96      0.00
  -10    6    5     -2.27      0.00
   -9    6    5      0.27      0.00
   -8    6    5      2.10      0.00
   -7    6    5      2.04      0.00
   -6    6    5     -0.04      0.00
   -5    6    5     -3.51      0.00
   -4    6    5     -7.36      0.00
   -3    6    5    -10.30      0.00
   -2    6    5    -11.03      0.00
   -1    6    5     -8.97      0.00
    0    6    5     -4.66      0.00
    1    6    5      0.57      0.00
    2    6    5      5.34      0.00
    3    6    5      8.73      0.00
    4    6    5     10.36      0.00
    5    6    5     10.27      0.00
    6    6    5      8.88      0.00
    7    6    5      6.76      0.00
    8    6    5      4.42      0.00
    9    6    5      2.28      0.00
   10    6    5      0.65      0.00
   11    6    5     -0.27      0.00
   12    6    5     -0.49      0.00
  -13    7    5      0.78      0.00
  -12    7    5      0.67      0.00
  -11    7    5      0.14      0.00
  -10    7    5      0.00      0.00
   -9    7    5      1.17      0.00
   -8    7    5      3.83      0.00
   -7    7    5      7.32      0.00
   -6    7    5     10.71      0.00
   -5    7    5     13.14      0.00
   -4    7    5     13.93      0.00
   -3    7    5     12.82      0.00
   -2    7    5     10.12      0.00
   -1    7    5      6.70      0.00
    0    7    5      3.59      0.00
    1    7    5      1.69      0.00
    2    7    5      1.42      0.00
    3    7    5      2.68      0.00
    4    7    5      4.91      0.00
    5    7    5      7.37      0.00
    6    7    5      9.31      0.00
    7    7    5     10.06      0.00
    8    7    5      9.29      0.00
    9    7    5      7.27      0.00
   10    7    5      4.75      0.00
   11    7    5      2.52      0.00
   12    7    5      1.04      0.00
  -12    8    5      0.61      0.00
  -11    8    5     -0.03      0.00
  -10    8    5     -2.07      0.00
   -9    8    5     -5.01      0.00
   -8    8    5     -7.60      0.00
   -7    8    5     -8.64      0.00
   -6    8    5     -7.61      0.00
   -5    8    5     -4.79      0.00
   -4    8    5     -0.95      0.00
   -3    8    5      2.91      0.00
   -2    8    5      5.77      0.00
   -1    8    5      6.73      0.00
    0    8    5      5.42      0.00
    1    8    5      2.31      0.00
    2    8    5     -1.43      0.00
    3    8    5     -4.45      0.00
    4    8    5     -5.80      0.00
    5    8    5     -5.20      0.00
    6    8    5     -3.11      0.00
    7    8    5     -0.54      0.00
    8    8    5      1.48      0.00
    9    8    5      2.50      0.00
   10    8    5      2.64      0.00
   11    8    5      2.19      0.00
  -12    9    5     -1.47      0.00
  -11    9    5     -1.28      0.00
  -10    9    5     -0.77      0.00
   -9    9    5     -0.55      0.00
   -8    9    5     -0.97      0.00
   -7    9    5     -1.86      0.00
   -6    9    5     -2.75      0.00
   -5    9    5     -3.12      0.00
   -4    9    5     -2.81      0.00
   -3    9    5     -2.30      0.00
   -2    9    5     -2.27      0.00
   -1    9    5     -2.84      0.00
    0    9    5     -3.64      0.00
    1    9    5     -4.38      0.00
    2    9    5     -5.13      0.00
    3    9    5     -5.99      0.00
    4    9    5     -6.64      0.00
    5    9    5     -6.49      0.00
    6    9    5     -5.11      0.00
    7    9    5     -2.62      0.00
    8    9    5      0.15      0.00
    9    9    5      2.09      0.00
   10    9    5      2.52      0.00
   11    9    5      1.71      0.00
  -11   10    5      2.19      0.00
  -10   10    5      3.28      0.00
   -9   10    5      4.04      0.00
   -8   10    5      4.21      0.00
   -7   10    5      3.80      0.00
   -6   10    5      3.00      0.00
   -5   10    5      2.11      0.00
   -4   10    5      1.40      0.00
   -3   10    5      0.88      0.00
   -2   10    5      0.28      0.00
   -1   10    5     -0.58      0.00
    0   10    5     -1.53      0.00
    1   10    5     -2.27      0.00
    2   10    5     -2.85      0.00
    3   10    5     -3.72      0.00
    4   10    5     -5.18      0.00
    5   10    5     -6.96      0.00
    6   10    5     -8.35      0.00
    7   10    5     -8.63      0.00
    8   10    5     -7.52      0.00
    9   10    5     -5.44      0.00
   10   10    5     -3.21      0.00
  -11   11    5      0.25      0.00
  -10   11    5     -0.24      0.00
   -9   11    5     -0.81      0.00
   -8   11    5     -1.48      0.00
   -7   11    5     -2.33      0.00
   -6   11    5     -3.42      0.00
   -5   11    5     -4.85      0.00
   -4   11    5     -6.42      0.00
   -3   11    5     -7.37      0.00
   -2   11    5     -6.92      0.00
   -1   11    5     -5.10      0.00
    0   11    5     -2.72      0.00
    1   11    5     -0.58      0.00
    2   11    5      1.05      0.00
    3   11    5      2.00      0.00
    4   11    5      1.88      0.00
    5   11    5      0.40      0.00
    6   11    5     -2.08      0.00
    7   11    5     -4.55      0.00
    8   11    5     -5.87      0.00
    9   11    5     -5.41      0.00
   10   11    5     -3.49      0.00
  -10   12    5     -2.10      0.00
   -9   12    5     -2.65      0.00
   -8   12    5     -2.33      0.00
   -7   12    5     -1.39      0.00
   -6   12    5     -0.49      0.00
   -5   12    5     -0.17      0.00
   -4   12    5     -0.62      0.00
   -3   12    5     -1.61      0.00
   -2   12    5     -2.68      0.00
   -1   12    5     -3.38      0.00
    0   12    5     -3.40      0.00
    1   12    5     -2.61      0.00
    2   12    5     -1.05      0.00
    3   12    5      1.05      0.00
    4   12    5      3.16      0.00
    5   12    5      4.58      0.00
    6   12    5      4.83      0.00
    7   12    5      3.93      0.00
    8   12    5      2.39      0.00
    9   12    5      0.86      0.00
   -9   13    5     -0.50      0.00
   -8   13    5     -0.76      0.00
   -7   13    5     -0.69      0.00
   -6   13    5     -0.32      0.00
   -5   13    5      0.29      0.00
   -4   13    5      1.20      0.00
   -3   13    5      2.28      0.00
   -2   13    5      3.16      0.00
   -1   13    5      3.48      0.00
    0   13    5      3.20      0.00
    1   13    5      2.56      0.00
    2   13    5      1.88      0.00
    3   13    5      1.49      0.00
    4   13    5      1.56      0.00
    5   13    5      2.00      0.00
    6   13    5      2.45      0.00
    7   13    5      2.58      0.00
    8   13    5      2.19      0.00
   -8   14    5      1.85      0.00
   -7   14    5      2.05      0.00
   -6   14    5      1.73      0.00
   -5   14    5      1.18      0.00
   -4   14    5      0.75      0.00
   -3   14    5      0.68      0.00
   -2   14    5      1.02      0.00
   -1   14    5      1.61      0.00
    0   14    5      2.02      0.00
    1   14    5      1.87      0.00
    2   14    5      1.25      0.00
    3   14    5      0.63      0.00
    4   14    5      0.34      0.00
    5   14    5      0.35      0.00
    6   14    5      0.44      0.00
    7   14    5      0.44      0.00
   -6   15    5      0.53      0.00
   -5   15    5      0.39      0.00
   -4   15    5      0.01      0.00
   -3   15    5     -0.62      0.00
   -2   15    5     -1.45      0.00
   -1   15    5     -2.37      0.00
    0   15    5     -3.22      0.00
    1   15    5     -3.89      0.00
    2   15    5     -4.26      0.00
    3   15    5     -4.19      0.00
    4   15    5     -3.55      0.00
    5   15    5     -2.40      0.00
   -4   16    5     -0.18      0.00
   -3   16    5      0.02      0.00
   -2   16    5      0.27      0.00
   -1   16    5      0.55      0.00
    0   16    5      0.86      0.00
    1   16    5      1.18      0.00
    2   16    5      1.30      0.00
    3   16    5      1.03      0.00
  -14    0    6     -3.90      0.00
  -13    0    6     -6.11      0.00
  -12    0    6     -7.09      0.00
  -11    0    6     -6.68      0.00
  -10    0    6     -5.34      0.00
   -9    0    6     -3.30      0.00
   -8    0    6     -0.58      0.00
   -7    0    6      2.19      0.00
   -6    0    6      3.94      0.00
   -5    0    6      3.90      0.00
   -4    0    6      1.82      0.00
   -3    0    6     -2.61      0.00
   -2    0    6     -9.32      0.00
   -1    0    6    -16.55      0.00
    0    0    6    -20.81      0.00
    1    0    6    -19.11      0.00
    2    0    6    -11.36      0.00
    3    0    6     -0.51      0.00
    4    0    6      9.43      0.00
    5    0    6     15.61      0.00
    6    0    6     17.45      0.00
    7    0    6     16.15      0.00
    8    0    6     13.11      0.00
    9    0    6      9.09      0.00
   10    0    6      4.78      0.00
   11    0    6      1.44      0.00
   12    0    6      0.04      0.00
   13    0    6      0.14      0.00
  -14    1    6      0.79      0.00
  -13    1    6      1.14      0.00
  -12    1    6      1.02      0.00
  -11    1    6      0.51      0.00
  -10    1    6     -0.22      0.00
   -9    1    6     -0.78      0.00
   -8    1    6     -0.59      0.00
   -7    1    6      0.77      0.00
   -6    1    6      3.38      0.00
   -5    1    6      7.43      0.00
   -4    1    6     13.39      0.00
   -3    1    6     21.19      0.00
   -2    1    6     29.39      0.00
   -1    1    6     35.37      0.00
    0    1    6     36.69      0.00
    1    1    6     32.60      0.00
    2    1    6     24.80      0.00
    3    1    6     16.69      0.00
    4    1    6     11.13      0.00
    5    1    6      8.56      0.00
    6    1    6      7.44      0.00
    7    1    6      6.46      0.00
    8    1    6      5.55      0.00
    9    1    6      4.80      0.00
   10    1    6      3.58      0.00
   11    1    6      1.53      0.00
   12    1    6     -0.44      0.00
   13    1    6     -1.12      0.00
  -14    2    6      1.72      0.00
  -13    2    6      3.16      0.00
  -12    2    6      4.20      0.00
  -11    2    6      4.83      0.00
  -10    2    6      5.28      0.00
   -9    2    6      5.41      0.00
   -8    2    6      4.83      0.00
   -7    2    6      3.53      0.00
   -6    2    6      1.88      0.00
   -5    2    6      0.14      0.00
   -4    2    6     -1.54      0.00
   -3    2    6     -2.41      0.00
   -2    2    6     -1.34      0.00
   -1    2    6      1.93      0.00
    0    2    6      5.93      0.00
    1    2    6      8.36      0.00
    2    2    6      7.80      0.00
    3    2    6      4.61      0.00
    4    2    6      0.40      0.00
    5    2    6     -3.09      0.00
    6    2    6     -5.04      0.00
    7    2    6     -5.70      0.00
    8    2    6     -5.63      0.00
    9    2    6     -5.05      0.00
   10    2    6     -3.96      0.00
   11    2    6     -2.66      0.00
   12    2    6     -1.61      0.00
   13    2    6     -0.92      0.00
  -14    3    6     -2.51      0.00
  -13    3    6     -4.24      0.00
  -12    3    6     -5.87      0.00
  -11    3    6     -7.05      0.00
  -10    3    6     -7.53      0.00
   -9    3    6     -7.40      0.00
   -8    3    6     -7.17      0.00
   -7    3    6     -7.41      0.00
   -6    3    6     -8.63      0.00
   -5    3    6    -11.25      0.00
   -4    3    6    -15.65      0.00
   -3    3    6    -21.85      0.00
   -2    3    6    -29.27      0.00
   -1    3    6    -36.50      0.00
    0    3    6    -41.43      0.00
    1    3    6    -41.97      0.00
    2    3    6    -37.58      0.00
    3    3    6    -29.82      0.00
    4    3    6    -21.24      0.00
    5    3    6    -13.59      0.00
    6    3    6     -7.42      0.00
    7    3    6     -2.94      0.00
    8    3    6     -0.47      0.00
    9    3    6      0.08      0.00
   10    3    6     -0.45      0.00
   11    3    6     -1.06      0.00
   12    3    6     -1.27      0.00
   13    3    6     -1.09      0.00
  -14    4    6      0.56      0.00
  -13    4    6      0.61      0.00
  -12    4    6      0.27      0.00
  -11    4    6     -0.98      0.00
  -10    4    6     -3.23      0.00
   -9    4    6     -5.71      0.00
   -8    4    6     -7.28      0.00
   -7    4    6     -7.17      0.00
   -6    4    6     -5.09      0.00
   -5    4    6     -1.11      0.00
   -4    4    6      4.30      0.00
   -3    4    6      9.78      0.00
   -2    4    6     13.11      0.00
   -1    4    6     12.15      0.00
    0    4    6      6.33      0.00
    1    4    6     -2.62      0.00
    2    4    6    -11.65      0.00
    3    4    6    -18.02      0.00
    4    4    6    -20.60      0.00
    5    4    6    -19.70      0.00
    6    4    6    -16.39      0.00
    7    4    6    -11.78      0.00
    8    4    6     -6.82      0.00
    9    4    6     -2.29      0.00
   10    4    6      1.12      0.00
   11    4    6      2.87      0.00
   12    4    6      2.88      0.00
  -13    5    6      0.52      0.00
  -12    5    6      1.01      0.00
  -11    5    6      1.48      0.00
  -10    5    6      1.53      0.00
   -9    5    6      0.96      0.00
   -8    5    6     -0.11      0.00
   -7    5    6     -1.40      0.00
   -6    5    6     -2.54      0.00
   -5    5    6     -3.02      0.00
   -4    5    6     -2.31      0.00
   -3    5    6     -0.18      0.00
   -2    5    6      3.28      0.00
   -1    5    6      7.42      0.00
    0    5    6     10.89      0.00
    1    5    6     12.08      0.00
    2    5    6     10.40      0.00
    3    5    6      6.66      0.00
    4    5    6      2.20      0.00
    5    5    6     -2.11      0.00
    6    5    6     -5.64      0.00
    7    5    6     -7.58      0.00
    8    5    6     -7.33      0.00
    9    5    6     -5.24      0.00
   10    5    6     -2.39      0.00
   11    5    6      0.10      0.00
   12    5    6      1.49      0.00
  -13    6    6     -1.39      0.00
  -12    6    6     -1.99      0.00
  -11    6    6     -1.92      0.00
  -10    6    6     -1.14      0.00
   -9    6    6     -0.15      0.00
   -8    6    6      0.49      0.00
   -7    6    6      0.45      0.00
   -6    6    6     -0.38      0.00
   -5    6    6     -2.01      0.00
   -4    6    6     -4.25      0.00
   -3    6    6     -6.59      0.00
   -2    6    6     -7.95      0.00
   -1    6    6     -6.89      0.00
    0    6    6     -2.50      0.00
    1    6    6      4.57      0.00
    2    6    6     12.20      0.00
    3    6    6     18.03      0.00
    4    6    6     20.71      0.00
    5    6    6     20.12      0.00
    6    6    6     17.02      0.00
    7    6    6     12.68      0.00
    8    6    6      8.38      0.00
    9    6    6      4.88      0.00
   10    6    6      2.32      0.00
   11    6    6      0.66      0.00
   12    6    6     -0.14      0.00
  -13    7    6      1.75      0.00
  -12    7    6      3.10      0.00
  -11    7    6      4.48      0.00
  -10    7    6      5.67      0.00
   -9    7    6      6.53      0.00
   -8    7    6      7.02      0.00
   -7    7    6      7.28      0.00
   -6    7    6      7.32      0.00
   -5    7    6      7.03      0.00
   -4    7    6      6.54      0.00
   -3    7    6      6.39      0.00
   -2    7    6      6.91      0.00
   -1    7    6      7.85      0.00
    0    7    6      8.84      0.00
    1    7    6      9.84      0.00
    2    7    6     10.87      0.00
    3    7    6     11.59      0.00
    4    7    6     11.60      0.00
    5    7    6     10.84      0.00
    6    7    6      9.27      0.00
    7    7    6      6.72      0.00
    8    7    6      3.40      0.00
    9    7    6      0.23      0.00
   10    7    6     -1.77      0.00
   11    7    6     -2.28      0.00
   12    7    6     -1.75      0.00
  -12    8    6      0.57      0.00
  -11    8    6      0.85      0.00
  -10    8    6      1.97      0.00
   -9    8    6      4.00      0.00
   -8    8    6      6.31      0.00
   -7    8    6      8.04      0.00
   -6    8    6      8.58      0.00
   -5    8    6      7.72      0.00
   -4    8    6      5.60      0.00
   -3    8    6      2.84      0.00
   -2    8    6      0.33      0.00
   -1    8    6     -1.51      0.00
    0    8    6     -2.98      0.00
    1    8    6     -4.57      0.00
    2    8    6     -6.15      0.00
    3    8    6     -7.08      0.00
    4    8    6     -6.97      0.00
    5    8    6     -6.03      0.00
    6    8    6     -4.89      0.00
    7    8    6     -4.18      0.00
    8    8    6     -4.15      0.00
    9    8    6     -4.52      0.00
   10    8    6     -4.54      0.00
   11    8    6     -3.69      0.00
  -12    9    6     -0.38      0.00
  -11    9    6     -1.58      0.00
  -10    9    6     -3.10      0.00
   -9    9    6     -4.18      0.00
   -8    9    6     -4.37      0.00
   -7    9    6     -3.73      0.00
   -6    9    6     -2.54      0.00
   -5    9    6     -1.07      0.00
   -4    9    6      0.16      0.00
   -3    9    6      0.32      0.00
   -2    9    6     -1.03      0.00
   -1    9    6     -3.43      0.00
    0    9    6     -5.93      0.00
    1    9    6     -7.87      0.00
    2    9    6     -8.99      0.00
    3    9    6     -9.04      0.00
    4    9    6     -7.77      0.00
    5    9    6     -5.34      0.00
    6    9    6     -2.36      0.00
    7    9    6      0.43      0.00
    8    9    6      2.35      0.00
    9    9    6      2.98      0.00
   10    9    6      2.35      0.00
   11    9    6      1.13      0.00
  -11   10    6      0.40      0.00
  -10   10    6     -0.21      0.00
   -9   10    6     -2.21      0.00
   -8   10    6     -4.96      0.00
   -7   10    6     -7.27      0.00
   -6   10    6     -8.15      0.00
   -5   10    6     -7.21      0.00
   -4   10    6     -4.63      0.00
   -3   10    6     -1.12      0.00
   -2   10    6      2.30      0.00
   -1   10    6      4.78      0.00
    0   10    6      6.03      0.00
    1   10    6      6.24      0.00
    2   10    6      5.76      0.00
    3   10    6      4.85      0.00
    4   10    6      3.83      0.00
    5   10    6      3.14      0.00
    6   10    6      3.17      0.00
    7   10    6      3.92      0.00
    8   10    6      4.92      0.00
    9   10    6      5.43      0.00
   10   10    6      4.83      0.00
  -11   11    6      0.38      0.00
  -10   11    6      2.04      0.00
   -9   11    6      3.75      0.00
   -8   11    6      4.77      0.00
   -7   11    6      4.93      0.00
   -6   11    6      4.48      0.00
   -5   11    6      3.76      0.00
   -4   11    6      2.99      0.00
   -3   11    6      2.39      0.00
   -2   11    6      2.11      0.00
   -1   11    6      2.20      0.00
    0   11    6      2.57      0.00
    1   11    6      2.99      0.00
    2   11    6      3.28      0.00
    3   11    6      3.29      0.00
    4   11    6      3.12      0.00
    5   11    6      2.95      0.00
    6   11    6      2.90      0.00
    7   11    6      2.85      0.00
    8   11    6      2.63      0.00
    9   11    6      2.21      0.00
  -10   12    6     -0.72      0.00
   -9   12    6     -0.62      0.00
   -8   12    6     -0.27      0.00
   -7   12    6      0.28      0.00
   -6   12    6      0.85      0.00
   -5   12    6      1.17      0.00
   -4   12    6      1.00      0.00
   -3   12    6      0.28      0.00
   -2   12    6     -0.91      0.00
   -1   12    6     -2.24      0.00
    0   12    6     -3.26      0.00
    1   12    6     -3.72      0.00
    2   12    6     -3.81      0.00
    3   12    6     -3.98      0.00
    4   12    6     -4.36      0.00
    5   12    6     -4.71      0.00
    6   12    6     -4.70      0.00
    7   12    6     -4.20      0.00
    8   12    6     -3.28      0.00
    9   12    6     -2.12      0.00
   -9   13    6     -1.83      0.00
   -8   13    6     -2.45      0.00
   -7   13    6     -2.57      0.00
   -6   13    6     -2.20      0.00
   -5   13    6     -1.61      0.00
   -4   13    6     -1.08      0.00
   -3   13    6     -0.61      0.00
   -2   13    6      0.04      0.00
   -1   13    6      1.02      0.00
    0   13    6      2.18      0.00
    1   13    6      3.11      0.00
    2   13    6      3.44      0.00
    3   13    6      2.96      0.00
    4   13    6      1.64      0.00
    5   13    6     -0.24      0.00
    6   13    6     -2.01      0.00
    7   13    6     -2.96      0.00
    8   13    6     -2.81      0.00
   -8   14    6      1.41      0.00
   -7   14    6      1.99      0.00
   -6   14    6      2.16      0.00
   -5   14    6      1.94      0.00
   -4   14    6      1.50      0.00
   -3   14    6      0.90      0.00
   -2   14    6      0.21      0.00
   -1   14    6     -0.42      0.00
    0   14    6     -0.84      0.00
    1   14    6     -0.98      0.00
    2   14    6     -0.71      0.00
    3   14    6     -0.03      0.00
    4   14    6      0.79      0.00
    5   14    6      1.26      0.00
    6   14    6      1.10      0.00
   -6   15    6     -2.11      0.00
   -5   15    6     -3.39      0.00
   -4   15    6     -4.20      0.00
   -3   15    6     -4.30      0.00
   -2   15    6     -4.04      0.00
   -1   15    6     -3.94      0.00
    0   15    6     -4.16      0.00
    1   15    6     -4.36      0.00
    2   15    6     -4.15      0.00
    3   15    6     -3.44      0.00
    4   15    6     -2.39      0.00
    5   15    6     -1.27      0.00
   -4   16    6     -1.41      0.00
   -3   16    6     -1.61      0.00
   -2   16    6     -1.23      0.00
   -1   16    6     -0.43      0.00
    0   16    6      0.39      0.00
    1   16    6      0.86      0.00
    2   16    6      0.90      0.00
  -14    1    7      1.77      0.00
  -13    1    7      3.01      0.00
  -12    1    7      4.30      0.00
  -11    1    7      5.40      0.00
  -10    1    7      6.20      0.00
   -9    1    7      6.72      0.00
   -8    1    7      7.05      0.00
   -7    1    7      7.32      0.00
   -6    1    7      7.66      0.00
   -5    1    7      8.14      0.00
   -4    1    7      8.74      0.00
   -3    1    7      9.54      0.00
   -2    1    7     10.79      0.00
   -1    1    7     12.67      0.00
    0    1    7     14.86      0.00
    1    1    7     16.49      0.00
    2    1    7     16.65      0.00
    3    1    7     14.92      0.00
    4    1    7     11.61      0.00
    5    1    7      7.57      0.00
    6    1    7      3.83      0.00
    7    1    7      1.11      0.00
    8    1    7     -0.42      0.00
    9    1    7     -0.88      0.00
   10    1    7     -0.52      0.00
   11    1    7      0.22      0.00
   12    1    7      0.67      0.00
   13    1    7      0.46      0.00
  -14    2    7      0.23      0.00
  -13    2    7      0.62      0.00
  -12    2    7      1.68      0.00
  -11    2    7      3.43      0.00
  -10    2    7      5.57      0.00
   -9    2    7      7.68      0.00
   -8    2    7      9.37      0.00
   -7    2    7     10.17      0.00
   -6    2    7      9.52      0.00
   -5    2    7      6.91      0.00
   -4    2    7      2.09      0.00
   -3    2    7     -4.57      0.00
   -2    2    7    -11.77      0.00
   -1    2    7    -17.17      0.00
    0    2    7    -18.42      0.00
    1    2    7    -14.74      0.00
    2    2    7     -7.64      0.00
    3    2    7      0.01      0.00
    4    2    7      5.64      0.00
    5    2    7      8.09      0.00
    6    2    7      7.63      0.00
    7    2    7      5.27      0.00
    8    2    7      1.94      0.00
    9    2    7     -1.60      0.00
   10    2    7     -4.41      0.00
   11    2    7     -5.43      0.00
   12    2    7     -4.37      0.00
  -14    3    7     -1.32      0.00
  -13    3    7     -2.34      0.00
  -12    3    7     -3.49      0.00
  -11    3    7     -4.68      0.00
  -10    3    7     -6.01      0.00
   -9    3    7     -7.58      0.00
   -8    3    7     -9.33      0.00
   -7    3    7    -10.98      0.00
   -6    3    7    -12.27      0.00
   -5    3    7    -12.99      0.00
   -4    3    7    -13.00      0.00
   -3    3    7    -12.39      0.00
   -2    3    7    -11.68      0.00
   -1    3    7    -11.45      0.00
    0    3    7    -11.81      0.00
    1    3    7    -12.29      0.00
    2    3    7    -12.21      0.00
    3    3    7    -11.02      0.00
    4    3    7     -8.49      0.00
    5    3    7     -4.94      0.00
    6    3    7     -1.40      0.00
    7    3    7      1.12      0.00
    8    3    7      2.25      0.00
    9    3    7      2.20      0.00
   10    3    7      1.32      0.00
   11    3    7      0.08      0.00
   12    3    7     -0.71      0.00
  -14    4    7     -1.00      0.00
  -13    4    7     -1.25      0.00
  -12    4    7     -1.52      0.00
  -11    4    7     -1.68      0.00
  -10    4    7     -1.56      0.00
   -9    4    7     -1.15      0.00
   -8    4    7     -0.67      0.00
   -7    4    7     -0.29      0.00
   -6    4    7      0.09      0.00
   -5    4    7      0.75      0.00
   -4    4    7      2.11      0.00
   -3    4    7      4.58      0.00
   -2    4    7      8.04      0.00
   -1    4    7     11.45      0.00
    0    4    7     13.18      0.00
    1    4    7     12.28      0.00
    2    4    7      9.22      0.00
    3    4    7      5.47      0.00
    4    4    7      2.47      0.00
    5    4    7      0.93      0.00
    6    4    7      0.82      0.00
    7    4    7      1.64      0.00
    8    4    7      2.83      0.00
    9    4    7      3.98      0.00
   10    4    7      4.68      0.00
   11    4    7      4.42      0.00
   12    4    7      3.11      0.00
  -13    5    7     -0.66      0.00
  -12    5    7     -1.05      0.00
  -11    5    7     -1.29      0.00
  -10    5    7     -0.81      0.00
   -9    5    7      0.80      0.00
   -8    5    7      3.40      0.00
   -7    5    7      6.52      0.00
   -6    5    7      9.65      0.00
   -5    5    7     12.20      0.00
   -4    5    7     13.28      0.00
   -3    5    7     12.19      0.00
   -2    5    7      8.94      0.00
   -1    5    7      4.47      0.00
    0    5    7      0.16      0.00
    1    5    7     -2.83      0.00
    2    5    7     -3.89      0.00
    3    5    7     -3.21      0.00
    4    5    7     -1.59      0.00
    5    5    7      0.14      0.00
    6    5    7      1.72      0.00
    7    5    7      3.12      0.00
    8    5    7      4.07      0.00
    9    5    7      4.15      0.00
   10    5    7      3.34      0.00
   11    5    7      2.15      0.00
   12    5    7      1.11      0.00
  -13    6    7      1.59      0.00
  -12    6    7      1.95      0.00
  -11    6    7      1.06      0.00
  -10    6    7     -1.42      0.00
   -9    6    7     -4.86      0.00
   -8    6    7     -8.00      0.00
   -7    6    7     -9.71      0.00
   -6    6    7     -9.38      0.00
   -5    6    7     -7.06      0.00
   -4    6    7     -3.53      0.00
   -3    6    7     -0.18      0.00
   -2    6    7      1.47      0.00
   -1    6    7      0.63      0.00
    0    6    7     -2.31      0.00
    1    6    7     -6.26      0.00
    2    6    7    -10.08      0.00
    3    6    7    -13.01      0.00
    4    6    7    -14.51      0.00
    5    6    7    -14.24      0.00
    6    6    7    -12.28      0.00
    7    6    7     -9.20      0.00
    8    6    7     -5.82      0.00
    9    6    7     -2.94      0.00
   10    6    7     -1.02      0.00
   11    6    7     -0.13      0.00
   12    6    7      0.03      0.00
  -13    7    7     -1.67      0.00
  -12    7    7     -1.65      0.00
  -11    7    7     -1.06      0.00
  -10    7    7     -0.74      0.00
   -9    7    7     -1.62      0.00
   -8    7    7     -3.89      0.00
   -7    7    7     -7.14      0.00
   -6    7    7    -10.70      0.00
   -5    7    7    -13.71      0.00
   -4    7    7    -15.19      0.00
   -3    7    7    -14.52      0.00
   -2    7    7    -11.91      0.00
   -1    7    7     -8.36      0.00
    0    7    7     -5.07      0.00
    1    7    7     -2.96      0.00
    2    7    7     -2.44      0.00
    3    7    7     -3.47      0.00
    4    7    7     -5.68      0.00
    5    7    7     -8.42      0.00
    6    7    7    -10.80      0.00
    7    7    7    -11.88      0.00
    8    7    7    -11.08      0.00
    9    7    7     -8.53      0.00
   10    7    7     -5.21      0.00
   11    7    7     -2.32      0.00
  -12    8    7     -1.46      0.00
  -11    8    7     -1.48      0.00
  -10    8    7      0.04      0.00
   -9    8    7      2.86      0.00
   -8    8    7      5.89      0.00
   -7    8    7      7.87      0.00
   -6    8    7      7.92      0.00
   -5    8    7      5.93      0.00
   -4    8    7      2.54      0.00
   -3    8    7     -1.08      0.00
   -2    8    7     -3.66      0.00
   -1    8    7     -4.24      0.00
    0    8    7     -2.61      0.00
    1    8    7      0.64      0.00
    2    8    7      4.32      0.00
    3    8    7      7.25      0.00
    4    8    7      8.60      0.00
    5    8    7      7.96      0.00
    6    8    7      5.45      0.00
    7    8    7      1.91      0.00
    8    8    7     -1.32      0.00
    9    8    7     -3.15      0.00
   10    8    7     -3.29      0.00
   11    8    7     -2.24      0.00
  -12    9    7      1.79      0.00
  -11    9    7      1.19      0.00
  -10    9    7      0.01      0.00
   -9    9    7     -0.90      0.00
   -8    9    7     -1.03      0.00
   -7    9    7     -0.41      0.00
   -6    9    7      0.54      0.00
   -5    9    7      1.32      0.00
   -4    9    7      1.60      0.00
   -3    9    7      1.50      0.00
   -2    9    7      1.37      0.00
   -1    9    7      1.36      0.00
    0    9    7      1.52      0.00
    1    9    7      2.08      0.00
    2    9    7      3.24      0.00
    3    9    7      4.86      0.00
    4    9    7      6.35      0.00
    5    9    7      7.08      0.00
    6    9    7      6.64      0.00
    7    9    7      5.00      0.00
    8    9    7      2.64      0.00
    9    9    7      0.46      0.00
   10    9    7     -0.70      0.00
  -11   10    7     -1.05      0.00
  -10   10    7     -1.51      0.00
   -9   10    7     -1.91      0.00
   -8   10    7     -2.18      0.00
   -7   10    7     -2.21      0.00
   -6   10    7     -1.87      0.00
   -5   10    7     -1.21      0.00
   -4   10    7     -0.45      0.00
   -3   10    7      0.29      0.00
   -2   10    7      1.07      0.00
   -1   10    7      1.88      0.00
    0   10    7      2.38      0.00
    1   10    7      2.32      0.00
    2   10    7      1.97      0.00
    3   10    7      1.88      0.00
    4   10    7      2.36      0.00
    5   10    7      3.34      0.00
    6   10    7      4.53      0.00
    7   10    7      5.42      0.00
    8   10    7      5.41      0.00
    9   10    7      4.26      0.00
   10   10    7      2.46      0.00
  -10   11    7      1.80      0.00
   -9   11    7      3.08      0.00
   -8   11    7      4.25      0.00
   -7   11    7      5.08      0.00
   -6   11    7      5.59      0.00
   -5   11    7      6.09      0.00
   -4   11    7      6.70      0.00
   -3   11    7      6.95      0.00
   -2   11    7      6.29      0.00
   -1   11    7      4.70      0.00
    0   11    7      2.77      0.00
    1   11    7      1.01      0.00
    2   11    7     -0.44      0.00
    3   11    7     -1.38      0.00
    4   11    7     -1.45      0.00
    5   11    7     -0.50      0.00
    6   11    7      1.09      0.00
    7   11    7      2.63      0.00
    8   11    7      3.40      0.00
    9   11    7      3.04      0.00
  -10   12    7      2.09      0.00
   -9   12    7      2.03      0.00
   -8   12    7      1.40      0.00
   -7   12    7      0.52      0.00
   -6   12    7     -0.32      0.00
   -5   12    7     -0.88      0.00
   -4   12    7     -0.94      0.00
   -3   12    7     -0.49      0.00
   -2   12    7      0.08      0.00
   -1   12    7      0.23      0.00
    0   12    7     -0.23      0.00
    1   12    7     -1.18      0.00
    2   12    7     -2.37      0.00
    3   12    7     -3.60      0.00
    4   12    7     -4.67      0.00
    5   12    7     -5.25      0.00
    6   12    7     -5.08      0.00
    7   12    7     -4.09      0.00
    8   12    7     -2.53      0.00
   -9   13    7     -1.13      0.00
   -8   13    7     -1.49      0.00
   -7   13    7     -1.50      0.00
   -6   13    7     -1.15      0.00
   -5   13    7     -0.83      0.00
   -4   13    7     -0.95      0.00
   -3   13    7     -1.43      0.00
   -2   13    7     -1.78      0.00
   -1   13    7     -1.70      0.00
    0   13    7     -1.36      0.00
    1   13    7     -1.02      0.00
    2   13    7     -0.73      0.00
    3   13    7     -0.42      0.00
    4   13    7     -0.18      0.00
    5   13    7     -0.23      0.00
    6   13    7     -0.57      0.00
    7   13    7     -0.96      0.00
   -7   14    7     -1.17      0.00
   -6   14    7     -0.54      0.00
   -5   14    7      0.41      0.00
   -4   14    7      1.10      0.00
   -3   14    7      1.18      0.00
   -2   14    7      0.80      0.00
   -1   14    7      0.40      0.00
    0   14    7      0.35      0.00
    1   14    7      0.64      0.00
    2   14    7      0.98      0.00
    3   14    7      1.11      0.00
    4   14    7      1.06      0.00
    5   14    7      0.97      0.00
    6   14    7      0.86      0.00
   -6   15    7      0.18      0.00
   -5   15    7      0.37      0.00
   -4   15    7      0.68      0.00
   -3   15    7      1.01      0.00
   -2   15    7      1.36      0.00
   -1   15    7      1.86      0.00
    0   15    7      2.56      0.00
    1   15    7      3.21      0.00
    2   15    7      3.41      0.00
    3   15    7      2.89      0.00
    4   15    7      1.80      0.00
   -3   16    7     -0.11      0.00
   -2   16    7     -0.25      0.00
   -1   16    7     -0.44      0.00
    0   16    7     -0.61      0.00
    1   16    7     -0.67      0.00
    2   16    7     -0.51      0.00
  -14    0    8      1.61      0.00
  -13    0    8      2.22      0.00
  -12    0    8      1.78      0.00
  -11    0    8      0.31      0.00
  -10    0    8     -1.67      0.00
   -9    0    8     -3.88      0.00
   -8    0    8     -6.38      0.00
   -7    0    8     -9.10      0.00
   -6    0    8    -11.36      0.00
   -5    0    8    -12.41      0.00
   -4    0    8    -12.08      0.00
   -3    0    8    -10.65      0.00
   -2    0    8     -8.50      0.00
   -1    0    8     -6.24      0.00
    0    0    8     -5.04      0.00
    1    0    8     -6.18      0.00
    2    0    8     -9.91      0.00
    3    0    8    -14.92      0.00
    4    0    8    -19.04      0.00
    5    0    8    -20.64      0.00
    6    0    8    -19.49      0.00
    7    0    8    -16.38      0.00
    8    0    8    -12.24      0.00
    9    0    8     -7.73      0.00
   10    0    8     -3.67      0.00
   11    0    8     -0.99      0.00
   12    0    8     -0.01      0.00
  -14    1    8     -1.22      0.00
  -13    1    8     -2.08      0.00
  -12    1    8     -2.76      0.00
  -11    1    8     -3.36      0.00
  -10    1    8     -3.95      0.00
   -9    1    8     -4.58      0.00
   -8    1    8     -5.35      0.00
   -7    1    8     -6.50      0.00
   -6    1    8     -8.29      0.00
   -5    1    8    -10.81      0.00
   -4    1    8    -14.00      0.00
   -3    1    8    -17.64      0.00
   -2    1    8    -21.27      0.00
   -1    1    8    -23.98      0.00
    0    1    8    -24.61      0.00
    1    1    8    -22.44      0.00
    2    1    8    -18.09      0.00
    3    1    8    -13.31      0.00
    4    1    8     -9.59      0.00
    5    1    8     -7.14      0.00
    6    1    8     -5.26      0.00
    7    1    8     -3.57      0.00
    8    1    8     -2.21      0.00
    9    1    8     -1.07      0.00
   10    1    8      0.24      0.00
   11    1    8      1.56      0.00
   12    1    8      2.07      0.00
  -14    2    8     -1.75      0.00
  -13    2    8     -2.67      0.00
  -12    2    8     -3.22      0.00
  -11    2    8     -3.49      0.00
  -10    2    8     -3.74      0.00
   -9    2    8     -3.85      0.00
   -8    2    8     -3.35      0.00
   -7    2    8     -1.92      0.00
   -6    2    8      0.31      0.00
   -5    2    8      3.12      0.00
   -4    2    8      6.39      0.00
   -3    2    8      9.69      0.00
   -2    2    8     12.00      0.00
   -1    2    8     12.24      0.00
    0    2    8     10.39      0.00
    1    2    8      7.67      0.00
    2    2    8      5.60      0.00
    3    2    8      4.82      0.00
    4    2    8      4.95      0.00
    5    2    8      5.20      0.00
    6    2    8      5.12      0.00
    7    2    8      4.76      0.00
    8    2    8      4.23      0.00
    9    2    8      3.47      0.00
   10    2    8      2.54      0.00
   11    2    8      1.72      0.00
   12    2    8      1.20      0.00
  -14    3    8      2.52      0.00
  -13    3    8      4.23      0.00
  -12    3    8      5.75      0.00
  -11    3    8      6.72      0.00
  -10    3    8      6.83      0.00
   -9    3    8      6.11      0.00
   -8    3    8      4.97      0.00
   -7    3    8      3.94      0.00
   -6    3    8      3.41      0.00
   -5    3    8      3.76      0.00
   -4    3    8      5.63      0.00
   -3    3    8      9.74      0.00
   -2    3    8     16.28      0.00
   -1    3    8     24.19      0.00
    0    3    8     31.03      0.00
    1    3    8     34.20      0.00
    2    3    8     32.66      0.00
    3    3    8     27.40      0.00
    4    3    8     20.38      0.00
    5    3    8     13.15      0.00
    6    3    8      6.67      0.00
    7    3    8      1.72      0.00
    8    3    8     -1.12      0.00
    9    3    8     -1.96      0.00
   10    3    8     -1.59      0.00
   11    3    8     -0.87      0.00
   12    3    8     -0.24      0.00
  -14    4    8      0.23      0.00
  -13    4    8      0.47      0.00
  -12    4    8      1.16      0.00
  -11    4    8      2.87      0.00
  -10    4    8      5.61      0.00
   -9    4    8      8.51      0.00
   -8    4    8     10.39      0.00
   -7    4    8     10.41      0.00
   -6    4    8      8.26      0.00
   -5    4    8      3.91      0.00
   -4    4    8     -2.24      0.00
   -3    4    8     -9.02      0.00
   -2    4    8    -14.25      0.00
   -1    4    8    -15.63      0.00
    0    4    8    -12.06      0.00
    1    4    8     -4.58      0.00
    2    4    8      4.23      0.00
    3    4    8     11.68      0.00
    4    4    8     16.09      0.00
    5    4    8     17.01      0.00
    6    4    8     14.92      0.00
    7    4    8     10.82      0.00
    8    4    8      5.99      0.00
    9    4    8      1.63      0.00
   10    4    8     -1.36      0.00
   11    4    8     -2.61      0.00
   12    4    8     -2.34      0.00
  -13    5    8     -0.32      0.00
  -12    5    8     -0.51      0.00
  -11    5    8     -0.58      0.00
  -10    5    8     -0.08      0.00
   -9    5    8      1.22      0.00
   -8    5    8      3.11      0.00
   -7    5    8      5.19      0.00
   -6    5    8      7.12      0.00
   -5    5    8      8.45      0.00
   -4    5    8      8.55      0.00
   -3    5    8      6.80      0.00
   -2    5    8      2.97      0.00
   -1    5    8     -2.31      0.00
    0    5    8     -7.44      0.00
    1    5    8    -10.64      0.00
    2    5    8    -11.02      0.00
    3    5    8     -8.89      0.00
    4    5    8     -5.14      0.00
    5    5    8     -0.64      0.00
    6    5    8      3.47      0.00
    7    5    8      5.89      0.00
    8    5    8      5.92      0.00
    9    5    8      4.07      0.00
   10    5    8      1.59      0.00
   11    5    8     -0.36      0.00
   12    5    8     -1.20      0.00
  -13    6    8      1.94      0.00
  -12    6    8      2.81      0.00
  -11    6    8      2.72      0.00
  -10    6    8      1.53      0.00
   -9    6    8     -0.12      0.00
   -8    6    8     -1.42      0.00
   -7    6    8     -1.94      0.00
   -6    6    8     -1.64      0.00
   -5    6    8     -0.56      0.00
   -4    6    8      1.25      0.00
   -3    6    8      3.49      0.00
   -2    6    8      5.30      0.00
   -1    6    8      5.31      0.00
    0    6    8      2.47      0.00
    1    6    8     -2.94      0.00
    2    6    8     -9.31      0.00
    3    6    8    -14.64      0.00
    4    6    8    -17.60      0.00
    5    6    8    -17.72      0.00
    6    6    8    -15.24      0.00
    7    6    8    -11.05      0.00
    8    6    8     -6.50      0.00
    9    6    8     -2.79      0.00
   10    6    8     -0.48      0.00
   11    6    8      0.48      0.00
  -13    7    8     -1.90      0.00
  -12    7    8     -3.13      0.00
  -11    7    8     -4.19      0.00
  -10    7    8     -5.12      0.00
   -9    7    8     -6.03      0.00
   -8    7    8     -6.86      0.00
   -7    7    8     -7.43      0.00
   -6    7    8     -7.55      0.00
   -5    7    8     -7.22      0.00
   -4    7    8     -6.66      0.00
   -3    7    8     -6.19      0.00
   -2    7    8     -5.82      0.00
   -1    7    8     -5.31      0.00
    0    7    8     -4.69      0.00
    1    7    8     -4.30      0.00
    2    7    8     -4.30      0.00
    3    7    8     -4.42      0.00
    4    7    8     -4.42      0.00
    5    7    8     -4.18      0.00
    6    7    8     -3.38      0.00
    7    7    8     -1.52      0.00
    8    7    8      1.21      0.00
    9    7    8      3.62      0.00
   10    7    8      4.49      0.00
   11    7    8      3.71      0.00
  -12    8    8     -0.75      0.00
  -11    8    8     -0.81      0.00
  -10    8    8     -1.10      0.00
   -9    8    8     -1.86      0.00
   -8    8    8     -2.98      0.00
   -7    8    8     -3.93      0.00
   -6    8    8     -4.09      0.00
   -5    8    8     -3.05      0.00
   -4    8    8     -0.91      0.00
   -3    8    8      1.61      0.00
   -2    8    8      3.73      0.00
   -1    8    8      5.22      0.00
    0    8    8      6.51      0.00
    1    8    8      7.91      0.00
    2    8    8      9.10      0.00
    3    8    8      9.62      0.00
    4    8    8      9.35      0.00
    5    8    8      8.56      0.00
    6    8    8      7.50      0.00
    7    8    8      6.40      0.00
    8    8    8      5.49      0.00
    9    8    8      4.79      0.00
   10    8    8      3.92      0.00
   11    8    8      2.57      0.00
  -12    9    8      0.47      0.00
  -11    9    8      1.65      0.00
  -10    9    8      3.05      0.00
   -9    9    8      4.18      0.00
   -8    9    8      4.71      0.00
   -7    9    8      4.48      0.00
   -6    9    8      3.47      0.00
   -5    9    8      1.90      0.00
   -4    9    8      0.36      0.00
   -3    9    8     -0.40      0.00
   -2    9    8     -0.10      0.00
   -1    9    8      0.83      0.00
    0    9    8      1.76      0.00
    1    9    8      2.33      0.00
    2    9    8      2.30      0.00
    3    9    8      1.46      0.00
    4    9    8     -0.17      0.00
    5    9    8     -2.15      0.00
    6    9    8     -3.99      0.00
    7    9    8     -5.38      0.00
    8    9    8     -6.01      0.00
    9    9    8     -5.44      0.00
   10    9    8     -3.72      0.00
  -11   10    8     -2.12      0.00
  -10   10    8     -2.26      0.00
   -9   10    8     -1.22      0.00
   -8   10    8      0.62      0.00
   -7   10    8      2.48      0.00
   -6   10    8      3.53      0.00
   -5   10    8      3.15      0.00
   -4   10    8      1.22      0.00
   -3   10    8     -1.65      0.00
   -2   10    8     -4.41      0.00
   -1   10    8     -6.29      0.00
    0   10    8     -7.13      0.00
    1   10    8     -7.18      0.00
    2   10    8     -6.74      0.00
    3   10    8     -6.02      0.00
    4   10    8     -5.31      0.00
    5   10    8     -4.98      0.00
    6   10    8     -5.28      0.00
    7   10    8     -6.04      0.00
    8   10    8     -6.62      0.00
    9   10    8     -6.25      0.00
  -10   11    8     -1.92      0.00
   -9   11    8     -3.56      0.00
   -8   11    8     -4.98      0.00
   -7   11    8     -5.82      0.00
   -6   11    8     -5.84      0.00
   -5   11    8     -5.10      0.00
   -4   11    8     -4.01      0.00
   -3   11    8     -3.13      0.00
   -2   11    8     -2.69      0.00
   -1   11    8     -2.50      0.00
    0   11    8     -2.18      0.00
    1   11    8     -1.53      0.00
    2   11    8     -0.67      0.00
    3   11    8      0.17      0.00
    4   11    8      0.73      0.00
    5   11    8      0.89      0.00
    6   11    8      0.74      0.00
    7   11    8      0.43      0.00
    8   11    8      0.03      0.00
    9   11    8     -0.43      0.00
   -9   12    8      2.14      0.00
   -8   12    8      2.13      0.00
   -7   12    8      1.39      0.00
   -6   12    8      0.15      0.00
   -5   12    8     -0.92      0.00
   -4   12    8     -1.23      0.00
   -3   12    8     -0.71      0.00
   -2   12    8      0.31      0.00
   -1   12    8      1.42      0.00
    0   12    8      2.27      0.00
    1   12    8      2.75      0.00
    2   12    8      3.02      0.00
    3   12    8      3.29      0.00
    4   12    8      3.56      0.00
    5   12    8      3.71      0.00
    6   12    8      3.65      0.00
    7   12    8      3.35      0.00
    8   12    8      2.66      0.00
   -8   13    8      1.87      0.00
   -7   13    8      2.32      0.00
   -6   13    8      2.08      0.00
   -5   13    8      1.40      0.00
   -4   13    8      0.82      0.00
   -3   13    8      0.50      0.00
   -2   13    8      0.12      0.00
   -1   13    8     -0.64      0.00
    0   13    8     -1.61      0.00
    1   13    8     -2.25      0.00
    2   13    8     -2.18      0.00
    3   13    8     -1.41      0.00
    4   13    8     -0.20      0.00
    5   13    8      1.01      0.00
    6   13    8      1.82      0.00
    7   13    8      2.00      0.00
   -7   14    8     -1.82      0.00
   -6   14    8     -1.76      0.00
   -5   14    8     -1.37      0.00
   -4   14    8     -0.85      0.00
   -3   14    8     -0.27      0.00
   -2   14    8      0.21      0.00
   -1   14    8      0.32      0.00
    0   14    8      0.04      0.00
    1   14    8     -0.35      0.00
    2   14    8     -0.65      0.00
    3   14    8     -0.92      0.00
    4   14    8     -1.20      0.00
    5   14    8     -1.31      0.00
   -5   15    8      3.04      0.00
   -4   15    8      3.79      0.00
   -3   15    8      3.89      0.00
   -2   15    8      3.67      0.00
   -1   15    8      3.49      0.00
    0   15    8      3.30      0.00
    1   15    8      2.79      0.00
    2   15    8      1.99      0.00
    3   15    8      1.20      0.00
    4   15    8      0.62      0.00
   -2   16    8      0.09      0.00
   -1   16    8     -0.37      0.00
    0   16    8     -0.63      0.00
  -14    1    9     -1.29      0.00
  -13    1    9     -2.20      0.00
  -12    1    9     -3.00      0.00
  -11    1    9     -3.37      0.00
  -10    1    9     -3.18      0.00
   -9    1    9     -2.60      0.00
   -8    1    9     -2.00      0.00
   -7    1    9     -1.55      0.00
   -6    1    9     -1.24      0.00
   -5    1    9     -1.13      0.00
   -4    1    9     -1.57      0.00
   -3    1    9     -3.01      0.00
   -2    1    9     -5.50      0.00
   -1    1    9     -8.57      0.00
    0    1    9    -11.29      0.00
    1    1    9    -12.77      0.00
    2    1    9    -12.47      0.00
    3    1    9    -10.44      0.00
    4    1    9     -7.23      0.00
    5    1    9     -3.68      0.00
    6    1    9     -0.59      0.00
    7    1    9      1.51      0.00
    8    1    9      2.51      0.00
    9    1    9      2.50      0.00
   10    1    9      1.78      0.00
   11    1    9      0.83      0.00
   12    1    9      0.18      0.00
  -14    2    9     -0.63      0.00
  -13    2    9     -1.10      0.00
  -12    2    9     -2.12      0.00
  -11    2    9     -3.79      0.00
  -10    2    9     -5.70      0.00
   -9    2    9     -7.16      0.00
   -8    2    9     -7.71      0.00
   -7    2    9     -7.18      0.00
   -6    2    9     -5.32      0.00
   -5    2    9     -1.77      0.00
   -4    2    9      3.40      0.00
   -3    2    9      9.31      0.00
   -2    2    9     14.40      0.00
   -1    2    9     17.04      0.00
    0    2    9     16.12      0.00
    1    2    9     11.74      0.00
    2    2    9      5.27      0.00
    3    2    9     -1.20      0.00
    4    2    9     -5.79      0.00
    5    2    9     -7.63      0.00
    6    2    9     -6.92      0.00
    7    2    9     -4.48      0.00
    8    2    9     -1.29      0.00
    9    2    9      1.73      0.00
   10    2    9      3.63      0.00
   11    2    9      3.80      0.00
   12    2    9      2.53      0.00
  -14    3    9      1.35      0.00
  -13    3    9      2.38      0.00
  -12    3    9      3.40      0.00
  -11    3    9      4.11      0.00
  -10    3    9      4.37      0.00
   -9    3    9      4.40      0.00
   -8    3    9      4.54      0.00
   -7    3    9      4.84      0.00
   -6    3    9      4.99      0.00
   -5    3    9      4.77      0.00
   -4    3    9      4.29      0.00
   -3    3    9      3.95      0.00
   -2    3    9      4.05      0.00
   -1    3    9      4.63      0.00
    0    3    9      5.37      0.00
    1    3    9      5.77      0.00
    2    3    9      5.35      0.00
    3    3    9      3.84      0.00
    4    3    9      1.27      0.00
    5    3    9     -1.78      0.00
    6    3    9     -4.39      0.00
    7    3    9     -5.77      0.00
    8    3    9     -5.74      0.00
    9    3    9     -4.61      0.00
   10    3    9     -2.89      0.00
   11    3    9     -1.22      0.00
   12    3    9     -0.24      0.00
  -13    4    9     -1.14      0.00
  -12    4    9     -1.62      0.00
  -11    4    9     -1.85      0.00
  -10    4    9     -2.12      0.00
   -9    4    9     -2.81      0.00
   -8    4    9     -3.98      0.00
   -7    4    9     -5.29      0.00
   -6    4    9     -6.46      0.00
   -5    4    9     -7.63      0.00
   -4    4    9     -9.13      0.00
   -3    4    9    -11.21      0.00
   -2    4    9    -13.65      0.00
   -1    4    9    -15.75      0.00
    0    4    9    -16.56      0.00
    1    4    9    -15.56      0.00
    2    4    9    -13.05      0.00
    3    4    9     -9.97      0.00
    4    4    9     -7.28      0.00
    5    4    9     -5.55      0.00
    6    4    9     -4.91      0.00
    7    4    9     -5.11      0.00
    8    4    9     -5.64      0.00
    9    4    9     -5.86      0.00
   10    4    9     -5.22      0.00
   11    4    9     -3.61      0.00
   12    4    9     -1.60      0.00
  -13    5    9     -1.03      0.00
  -12    5    9     -1.44      0.00
  -11    5    9     -1.76      0.00
  -10    5    9     -2.23      0.00
   -9    5    9     -3.16      0.00
   -8    5    9     -4.74      0.00
   -7    5    9     -6.82      0.00
   -6    5    9     -8.99      0.00
   -5    5    9    -10.53      0.00
   -4    5    9    -10.60      0.00
   -3    5    9     -8.65      0.00
   -2    5    9     -4.86      0.00
   -1    5    9     -0.16      0.00
    0    5    9      4.22      0.00
    1    5    9      7.29      0.00
    2    5    9      8.57      0.00
    3    5    9      8.17      0.00
    4    5    9      6.66      0.00
    5    5    9      4.56      0.00
    6    5    9      2.15      0.00
    7    5    9     -0.34      0.00
    8    5    9     -2.33      0.00
    9    5    9     -3.17      0.00
   10    5    9     -2.73      0.00
   11    5    9     -1.62      0.00
  -13    6    9      0.36      0.00
  -12    6    9      0.69      0.00
  -11    6    9      1.71      0.00
  -10    6    9      3.83      0.00
   -9    6    9      6.91      0.00
   -8    6    9     10.17      0.00
   -7    6    9     12.49      0.00
   -6    6    9     12.96      0.00
   -5    6    9     11.31      0.00
   -4    6    9      8.21      0.00
   -3    6    9      4.95      0.00
   -2    6    9      2.86      0.00
   -1    6    9      2.67      0.00
    0    6    9      4.40      0.00
    1    6    9      7.53      0.00
    2    6    9     11.22      0.00
    3    6    9     14.48      0.00
    4    6    9     16.27      0.00
    5    6    9     15.98      0.00
    6    6    9     13.72      0.00
    7    6    9     10.23      0.00
    8    6    9      6.46      0.00
    9    6    9      3.21      0.00
   10    6    9      1.00      0.00
   11    6    9     -0.06      0.00
  -13    7    9      1.82      0.00
  -12    7    9      2.08      0.00
  -11    7    9      1.67      0.00
  -10    7    9      1.24      0.00
   -9    7    9      1.58      0.00
   -8    7    9      3.08      0.00
   -7    7    9      5.61      0.00
   -6    7    9      8.75      0.00
   -5    7    9     11.70      0.00
   -4    7    9     13.43      0.00
   -3    7    9     13.21      0.00
   -2    7    9     11.03      0.00
   -1    7    9      7.55      0.00
    0    7    9      3.84      0.00
    1    7    9      1.01      0.00
    2    7    9     -0.09      0.00
    3    7    9      0.86      0.00
    4    7    9      3.43      0.00
    5    7    9      6.65      0.00
    6    7    9      9.39      0.00
    7    7    9     10.68      0.00
    8    7    9     10.01      0.00
    9    7    9      7.60      0.00
   10    7    9      4.48      0.00
   11    7    9      1.87      0.00
  -12    8    9      1.85      0.00
  -11    8    9      2.20      0.00
  -10    8    9      1.18      0.00
   -9    8    9     -1.21      0.00
   -8    8    9     -4.30      0.00
   -7    8    9     -6.99      0.00
   -6    8    9     -8.19      0.00
   -5    8    9     -7.33      0.00
   -4    8    9     -4.76      0.00
   -3    8    9     -1.58      0.00
   -2    8    9      0.97      0.00
   -1    8    9      2.00      0.00
    0    8    9      1.22      0.00
    1    8    9     -1.05      0.00
    2    8    9     -4.01      0.00
    3    8    9     -6.68      0.00
    4    8    9     -8.13      0.00
    5    8    9     -7.68      0.00
    6    8    9     -5.24      0.00
    7    8    9     -1.63      0.00
    8    8    9      1.60      0.00
    9    8    9      3.12      0.00
   10    8    9      2.70      0.00
  -12    9    9     -0.61      0.00
  -11    9    9      0.39      0.00
  -10    9    9      1.98      0.00
   -9    9    9      3.43      0.00
   -8    9    9      4.18      0.00
   -7    9    9      3.97      0.00
   -6    9    9      2.85      0.00
   -5    9    9      1.25      0.00
   -4    9    9     -0.23      0.00
   -3    9    9     -1.20      0.00
   -2    9    9     -1.64      0.00
   -1    9    9     -1.78      0.00
    0    9    9     -1.96      0.00
    1    9    9     -2.53      0.00
    2    9    9     -3.64      0.00
    3    9    9     -5.07      0.00
    4    9    9     -6.34      0.00
    5    9    9     -7.01      0.00
    6    9    9     -6.71      0.00
    7    9    9     -5.24      0.00
    8    9    9     -2.95      0.00
    9    9    9     -0.77      0.00
   10    9    9      0.39      0.00
  -11   10    9      0.04      0.00
  -10   10    9     -0.18      0.00
   -9   10    9     -0.24      0.00
   -8   10    9      0.09      0.00
   -7   10    9      0.77      0.00
   -6   10    9      1.36      0.00
   -5   10    9      1.47      0.00
   -4   10    9      1.12      0.00
   -3   10    9      0.56      0.00
   -2   10    9     -0.08      0.00
   -1   10    9     -0.71      0.00
    0   10    9     -1.13      0.00
    1   10    9     -1.15      0.00
    2   10    9     -0.85      0.00
    3   10    9     -0.46      0.00
    4   10    9     -0.22      0.00
    5   10    9     -0.38      0.00
    6   10    9     -1.16      0.00
    7   10    9     -2.21      0.00
    8   10    9     -2.70      0.00
    9   10    9     -2.12      0.00
  -10   11    9     -2.21      0.00
   -9   11    9     -3.98      0.00
   -8   11    9     -5.61      0.00
   -7   11    9     -6.58      0.00
   -6   11    9     -6.86      0.00
   -5   11    9     -6.76      0.00
   -4   11    9     -6.49      0.00
   -3   11    9     -5.86      0.00
   -2   11    9     -4.59      0.00
   -1   11    9     -2.87      0.00
    0   11    9     -1.20      0.00
    1   11    9      0.09      0.00
    2   11    9      0.94      0.00
    3   11    9      1.35      0.00
    4   11    9      1.31      0.00
    5   11    9      0.93      0.00
    6   11    9      0.39      0.00
    7   11    9     -0.16      0.00
    8   11    9     -0.57      0.00
   -9   12    9     -0.06      0.00
   -8   12    9      0.90      0.00
   -7   12    9      1.88      0.00
   -6   12    9      2.75      0.00
   -5   12    9      3.30      0.00
   -4   12    9      3.28      0.00
   -3   12    9      2.77      0.00
   -2   12    9      2.31      0.00
   -1   12    9      2.36      0.00
    0   12    9      2.79      0.00
    1   12    9      3.18      0.00
    2   12    9      3.32      0.00
    3   12    9      3.34      0.00
    4   12    9      3.30      0.00
    5   12    9      3.11      0.00
    6   12    9      2.61      0.00
    7   12    9      1.81      0.00
   -8   13    9      1.84      0.00
   -7   13    9      1.83      0.00
   -6   13    9      1.51      0.00
   -5   13    9      1.26      0.00
   -4   13    9      1.20      0.00
   -3   13    9      1.09      0.00
   -2   13    9      0.78      0.00
   -1   13    9      0.48      0.00
    0   13    9      0.50      0.00
    1   13    9      0.73      0.00
    2   13    9      0.76      0.00
    3   13    9      0.43      0.00
    4   13    9      0.01      0.00
    5   13    9     -0.12      0.00
    6   13    9      0.06      0.00
   -7   14    9     -0.16      0.00
   -6   14    9     -1.16      0.00
   -5   14    9     -2.19      0.00
   -4   14    9     -2.71      0.00
   -3   14    9     -2.65      0.00
   -2   14    9     -2.37      0.00
   -1   14    9     -2.19      0.00
    0   14    9     -2.14      0.00
    1   14    9     -2.02      0.00
    2   14    9     -1.76      0.00
    3   14    9     -1.43      0.00
    4   14    9     -1.17      0.00
    5   14    9     -0.95      0.00
   -5   15    9     -0.61      0.00
   -4   15    9     -0.58      0.00
   -3   15    9     -0.37      0.00
   -2   15    9     -0.28      0.00
   -1   15    9     -0.58      0.00
    0   15    9     -1.20      0.00
    1   15    9     -1.69      0.00
    2   15    9     -1.63      0.00
    3   15    9     -1.03      0.00
  -14    0   10      0.02      0.00
  -13    0   10      0.23      0.00
  -12    0   10      1.27      0.00
  -11    0   10      3.16      0.00
  -10    0   10      5.36      0.00
   -9    0   10      7.27      0.00
   -8    0   10      8.86      0.00
   -7    0   10     10.34      0.00
   -6    0   10     11.59      0.00
   -5    0   10     12.15      0.00
   -4    0   10     12.14      0.00
   -3    0   10     12.37      0.00
   -2    0   10     13.59      0.00
   -1    0   10     15.84      0.00
    0    0   10     18.67      0.00
    1    0   10     21.65      0.00
    2    0   10     24.31      0.00
    3    0   10     25.96      0.00
    4    0   10     25.82      0.00
    5    0   10     23.57      0.00
    6    0   10     19.59      0.00
    7    0   10     14.60      0.00
    8    0   10      9.33      0.00
    9    0   10      4.43      0.00
   10    0   10      0.68      0.00
   11    0   10     -1.28      0.00
   12    0   10     -1.53      0.00
  -14    1   10      2.35      0.00
  -13    1   10      3.77      0.00
  -12    1   10      4.97      0.00
  -11    1   10      6.02      0.00
  -10    1   10      7.12      0.00
   -9    1   10      8.13      0.00
   -8    1   10      8.78      0.00
   -7    1   10      9.07      0.00
   -6    1   10      9.27      0.00
   -5    1   10      9.42      0.00
   -4    1   10      9.19      0.00
   -3    1   10      8.49      0.00
   -2    1   10      7.81      0.00
   -1    1   10      7.63      0.00
    0    1   10      7.80      0.00
    1    1   10      7.69      0.00
    2    1   10      7.02      0.00
    3    1   10      6.07      0.00
    4    1   10      5.18      0.00
    5    1   10      4.27      0.00
    6    1   10      3.14      0.00
    7    1   10      1.82      0.00
    8    1   10      0.45      0.00
    9    1   10     -0.95      0.00
   10    1   10     -2.25      0.00
   11    1   10     -2.89      0.00
   12    1   10     -2.40      0.00
  -14    2   10      1.53      0.00
  -13    2   10      1.95      0.00
  -12    2   10      1.96      0.00
  -11    2   10      1.67      0.00
  -10    2   10      1.36      0.00
   -9    2   10      1.11      0.00
   -8    2   10      0.61      0.00
   -7    2   10     -0.56      0.00
   -6    2   10     -2.51      0.00
   -5    2   10     -5.03      0.00
   -4    2   10     -7.91      0.00
   -3    2   10    -10.93      0.00
   -2    2   10    -13.64      0.00
   -1    2   10    -15.31      0.00
    0    2   10    -15.45      0.00
    1    2   10    -14.21      0.00
    2    2   10    -12.20      0.00
    3    2   10     -9.98      0.00
    4    2   10     -7.85      0.00
    5    2   10     -5.87      0.00
    6    2   10     -4.07      0.00
    7    2   10     -2.54      0.00
    8    2   10     -1.36      0.00
    9    2   10     -0.55      0.00
   10    2   10     -0.10      0.00
   11    2   10      0.00      0.00
   12    2   10     -0.09      0.00
  -14    3   10     -1.42      0.00
  -13    3   10     -2.42      0.00
  -12    3   10     -3.21      0.00
  -11    3   10     -3.52      0.00
  -10    3   10     -3.20      0.00
   -9    3   10     -2.32      0.00
   -8    3   10     -1.11      0.00
   -7    3   10      0.10      0.00
   -6    3   10      1.07      0.00
   -5    3   10      1.46      0.00
   -4    3   10      0.67      0.00
   -3    3   10     -2.01      0.00
   -2    3   10     -6.89      0.00
   -1    3   10    -13.25      0.00
    0    3   10    -19.24      0.00
    1    3   10    -22.84      0.00
    2    3   10    -23.02      0.00
    3    3   10    -20.12      0.00
    4    3   10    -15.22      0.00
    5    3   10     -9.44      0.00
    6    3   10     -3.81      0.00
    7    3   10      0.72      0.00
    8    3   10      3.46      0.00
    9    3   10      4.34      0.00
   10    3   10      3.77      0.00
   11    3   10      2.43      0.00
  -13    4   10     -0.58      0.00
  -12    4   10     -1.13      0.00
  -11    4   10     -2.67      0.00
  -10    4   10     -5.12      0.00
   -9    4   10     -7.62      0.00
   -8    4   10     -9.13      0.00
   -7    4   10     -8.96      0.00
   -6    4   10     -6.80      0.00
   -5    4   10     -2.72      0.00
   -4    4   10      2.83      0.00
   -3    4   10      8.77      0.00
   -2    4   10     13.51      0.00
   -1    4   10     15.37      0.00
    0    4   10     13.34      0.00
    1    4   10      7.67      0.00
    2    4   10      0.00      0.00
    3    4   10     -7.34      0.00
    4    4   10    -12.33      0.00
    5    4   10    -14.05      0.00
    6    4   10    -12.72      0.00
    7    4   10     -9.26      0.00
    8    4   10     -4.92      0.00
    9    4   10     -0.96      0.00
   10    4   10      1.57      0.00
   11    4   10      2.28      0.00
  -13    5   10     -0.50      0.00
  -12    5   10     -0.51      0.00
  -11    5   10     -0.49      0.00
  -10    5   10     -0.97      0.00
   -9    5   10     -2.28      0.00
   -8    5   10     -4.25      0.00
   -7    5   10     -6.51      0.00
   -6    5   10     -8.72      0.00
   -5    5   10    -10.46      0.00
   -4    5   10    -11.07      0.00
   -3    5   10     -9.81      0.00
   -2    5   10     -6.32      0.00
   -1    5   10     -1.00      0.00
    0    5   10      4.73      0.00
    1    5   10      9.07      0.00
    2    5   10     10.81      0.00
    3    5   10      9.74      0.00
    4    5   10      6.48      0.00
    5    5   10      2.11      0.00
    6    5   10     -1.92      0.00
    7    5   10     -4.26      0.00
    8    5   10     -4.39      0.00
    9    5   10     -2.93      0.00
   10    5   10     -1.07      0.00
   11    5   10      0.23      0.00
  -13    6   10     -2.11      0.00
  -12    6   10     -2.85      0.00
  -11    6   10     -2.28      0.00
  -10    6   10     -0.38      0.00
   -9    6   10      1.98      0.00
   -8    6   10      3.93      0.00
   -7    6   10      5.07      0.00
   -6    6   10      5.23      0.00
   -5    6   10      4.30      0.00
   -4    6   10      2.24      0.00
   -3    6   10     -0.57      0.00
   -2    6   10     -3.32      0.00
   -1    6   10     -4.87      0.00
    0    6   10     -4.24      0.00
    1    6   10     -1.25      0.00
    2    6   10      3.18      0.00
    3    6   10      7.54      0.00
    4    6   10     10.46      0.00
    5    6   10     11.15      0.00
    6    6   10      9.49      0.00
    7    6   10      6.15      0.00
    8    6   10      2.42      0.00
    9    6   10     -0.37      0.00
   10    6   10     -1.53      0.00
   11    6   10     -1.30      0.00
  -12    7   10      1.42      0.00
  -11    7   10      1.57      0.00
  -10    7   10      1.77      0.00
   -9    7   10      2.30      0.00
   -8    7   10      3.14      0.00
   -7    7   10      4.08      0.00
   -6    7   10      4.93      0.00
   -5    7   10      5.54      0.00
   -4    7   10      5.83      0.00
   -3    7   10      5.77      0.00
   -2    7   10      5.29      0.00
   -1    7   10      4.31      0.00
    0    7   10      2.96      0.00
    1    7   10      1.52      0.00
    2    7   10      0.14      0.00
    3    7   10     -1.12      0.00
    4    7   10     -2.03      0.00
    5    7   10     -2.51      0.00
    6    7   10     -3.02      0.00
    7    7   10     -4.18      0.00
    8    7   10     -5.76      0.00
    9    7   10     -6.53      0.00
   10    7   10     -5.61      0.00
  -12    8   10      0.56      0.00
  -11    8   10     -0.14      0.00
  -10    8   10     -1.14      0.00
   -9    8   10     -1.89      0.00
   -8    8   10     -2.18      0.00
   -7    8   10     -2.32      0.00
   -6    8   10     -2.75      0.00
   -5    8   10     -3.74      0.00
   -4    8   10     -5.21      0.00
   -3    8   10     -6.74      0.00
   -2    8   10     -7.82      0.00
   -1    8   10     -8.25      0.00
    0    8   10     -8.17      0.00
    1    8   10     -7.82      0.00
    2    8   10     -7.34      0.00
    3    8   10     -6.89      0.00
    4    8   10     -6.62      0.00
    5    8   10     -6.44      0.00
    6    8   10     -6.06      0.00
    7    8   10     -5.34      0.00
    8    8   10     -4.46      0.00
    9    8   10     -3.57      0.00
   10    8   10     -2.57      0.00
  -11    9   10     -1.02      0.00
  -10    9   10     -1.62      0.00
   -9    9   10     -2.12      0.00
   -8    9   10     -2.41      0.00
   -7    9   10     -2.27      0.00
   -6    9   10     -1.50      0.00
   -5    9   10     -0.14      0.00
   -4    9   10      1.32      0.00
   -3    9   10      2.28      0.00
   -2    9   10      2.48      0.00
   -1    9   10      2.15      0.00
    0    9   10      1.73      0.00
    1    9   10      1.72      0.00
    2    9   10      2.55      0.00
    3    9   10      4.25      0.00
    4    9   10      6.12      0.00
    5    9   10      7.31      0.00
    6    9   10      7.55      0.00
    7    9   10      7.18      0.00
    8    9   10      6.40      0.00
    9    9   10      4.98      0.00
  -11   10   10      1.90      0.00
  -10   10   10      2.56      0.00
   -9   10   10      2.53      0.00
   -8   10   10      1.73      0.00
   -7   10   10      0.47      0.00
   -6   10   10     -0.47      0.00
   -5   10   10     -0.29      0.00
   -4   10   10      1.22      0.00
   -3   10   10      3.48      0.00
   -2   10   10      5.61      0.00
   -1   10   10      7.11      0.00
    0   10   10      7.90      0.00
    1   10   10      8.06      0.00
    2   10   10      7.62      0.00
    3   10   10      6.80      0.00
    4   10   10      6.06      0.00
    5   10   10      5.84      0.00
    6   10   10      6.21      0.00
    7   10   10      6.68      0.00
    8   10   10      6.49      0.00
    9   10   10      5.14      0.00
  -10   11   10      1.17      0.00
   -9   11   10      2.46      0.00
   -8   11   10      3.98      0.00
   -7   11   10      5.04      0.00
   -6   11   10      4.99      0.00
   -5   11   10      3.84      0.00
   -4   11   10      2.30      0.00
   -3   11   10      1.08      0.00
   -2   11   10      0.28      0.00
   -1   11   10     -0.44      0.00
    0   11   10     -1.29      0.00
    1   11   10     -2.18      0.00
    2   11   10     -2.98      0.00
    3   11   10     -3.61      0.00
    4   11   10     -3.90      0.00
    5   11   10     -3.63      0.00
    6   11   10     -2.78      0.00
    7   11   10     -1.63      0.00
    8   11   10     -0.55      0.00
   -9   12   10     -2.25      0.00
   -8   12   10     -2.30      0.00
   -7   12   10     -1.37      0.00
   -6   12   10      0.14      0.00
   -5   12   10      1.39      0.00
   -4   12   10      1.80      0.00
   -3   12   10      1.46      0.00
   -2   12   10      0.66      0.00
   -1   12   10     -0.44      0.00
    0   12   10     -1.67      0.00
    1   12   10     -2.72      0.00
    2   12   10     -3.32      0.00
    3   12   10     -3.48      0.00
    4   12   10     -3.39      0.00
    5   12   10     -3.25      0.00
    6   12   10     -3.11      0.00
    7   12   10     -2.79      0.00
   -8   13   10     -1.44      0.00
   -7   13   10     -2.23      0.00
   -6   13   10     -2.39      0.00
   -5   13   10     -2.04      0.00
   -4   13   10     -1.56      0.00
   -3   13   10     -1.11      0.00
   -2   13   10     -0.48      0.00
   -1   13   10      0.43      0.00
    0   13   10      1.25      0.00
    1   13   10      1.54      0.00
    2   13   10      1.21      0.00
    3   13   10      0.57      0.00
    4   13   10     -0.04      0.00
    5   13   10     -0.47      0.00
    6   13   10     -0.65      0.00
   -6   14   10      1.75      0.00
   -5   14   10      1.21      0.00
   -4   14   10      0.39      0.00
   -3   14   10     -0.35      0.00
   -2   14   10     -0.67      0.00
   -1   14   10     -0.38      0.00
    0   14   10      0.23      0.00
    1   14   10      0.67      0.00
    2   14   10      0.75      0.00
    3   14   10      0.70      0.00
    4   14   10      0.72      0.00
   -4   15   10     -1.62      0.00
   -3   15   10     -1.83      0.00
   -2   15   10     -1.75      0.00
   -1   15   10     -1.47      0.00
    0   15   10     -0.99      0.00
    1   15   10     -0.38      0.00
    2   15   10      0.12      0.00
  -14    1   11     -0.12      0.00
  -13    1   11      0.14      0.00
  -12    1   11      0.38      0.00
  -11    1   11      0.31      0.00
  -10    1   11     -0.23      0.00
   -9    1   11     -1.01      0.00
   -8    1   11     -1.64      0.00
   -7    1   11     -1.98      0.00
   -6    1   11     -2.15      0.00
   -5    1   11     -2.12      0.00
   -4    1   11     -1.50      0.00
   -3    1   11      0.07      0.00
   -2    1   11      2.42      0.00
   -1    1   11      4.88      0.00
    0    1   11      6.64      0.00
    1    1   11      7.17      0.00
    2    1   11      6.29      0.00
    3    1   11      4.24      0.00
    4    1   11      1.54      0.00
    5    1   11     -1.22      0.00
    6    1   11     -3.52      0.00
    7    1   11     -4.95      0.00
    8    1   11     -5.24      0.00
    9    1   11     -4.38      0.00
   10    1   11     -2.76      0.00
   11    1   11     -1.12      0.00
  -13    2   11     -0.32      0.00
  -12    2   11     -0.20      0.00
  -11    2   11      0.79      0.00
  -10    2   11      2.22      0.00
   -9    2   11      3.19      0.00
   -8    2   11      3.08      0.00
   -7    2   11      1.82      0.00
   -6    2   11     -0.54      0.00
   -5    2   11     -3.93      0.00
   -4    2   11     -7.92      0.00
   -3    2   11    -11.46      0.00
   -2    2   11    -13.44      0.00
   -1    2   11    -13.12      0.00
    0    2   11    -10.32      0.00
    1    2   11     -5.46      0.00
    2    2   11      0.32      0.00
    3    2   11      5.43      0.00
    4    2   11      8.54      0.00
    5    2   11      9.18      0.00
    6    2   11      7.68      0.00
    7    2   11      4.78      0.00
    8    2   11      1.37      0.00
    9    2   11     -1.48      0.00
   10    2   11     -2.83      0.00
   11    2   11     -2.46      0.00
  -13    3   11     -0.99      0.00
  -12    3   11     -1.72      0.00
  -11    3   11     -2.12      0.00
  -10    3   11     -1.78      0.00
   -9    3   11     -0.89      0.00
   -8    3   11      0.00      0.00
   -7    3   11      0.66      0.00
   -6    3   11      1.32      0.00
   -5    3   11      2.09      0.00
   -4    3   11      2.66      0.00
   -3    3   11      2.61      0.00
   -2    3   11      1.88      0.00
   -1    3   11      0.87      0.00
    0    3   11      0.11      0.00
    1    3   11      0.10      0.00
    2    3   11      1.11      0.00
    3    3   11      3.07      0.00
    4    3   11      5.56      0.00
    5    3   11      7.93      0.00
    6    3   11      9.49      0.00
    7    3   11      9.75      0.00
    8    3   11      8.54      0.00
    9    3   11      6.18      0.00
   10    3   11      3.42      0.00
   11    3   11      1.18      0.00
  -13    4   11      2.99      0.00
  -12    4   11      4.12      0.00
  -11    4   11      4.43      0.00
  -10    4   11      4.29      0.00
   -9    4   11      4.48      0.00
   -8    4   11      5.45      0.00
   -7    4   11      6.98      0.00
   -6    4   11      8.76      0.00
   -5    4   11     10.73      0.00
   -4    4   11     12.87      0.00
   -3    4   11     14.97      0.00
   -2    4   11     16.64      0.00
   -1    4   11     17.49      0.00
    0    4   11     17.17      0.00
    1    4   11     15.56      0.00
    2    4   11     13.00      0.00
    3    4   11     10.21      0.00
    4    4   11      7.88      0.00
    5    4   11      6.43      0.00
    6    4   11      5.92      0.00
    7    4   11      6.08      0.00
    8    4   11      6.28      0.00
    9    4   11      5.79      0.00
   10    4   11      4.29      0.00
   11    4   11      2.19      0.00
  -13    5   11      1.96      0.00
  -12    5   11      3.01      0.00
  -11    5   11      3.70      0.00
  -10    5   11      3.88      0.00
   -9    5   11      3.78      0.00
   -8    5   11      3.72      0.00
   -7    5   11      3.85      0.00
   -6    5   11      3.98      0.00
   -5    5   11      3.73      0.00
   -4    5   11      2.70      0.00
   -3    5   11      0.62      0.00
   -2    5   11     -2.46      0.00
   -1    5   11     -6.03      0.00
    0    5   11     -9.26      0.00
    1    5   11    -11.34      0.00
    2    5   11    -11.89      0.00
    3    5   11    -10.99      0.00
    4    5   11     -9.07      0.00
    5    5   11     -6.52      0.00
    6    5   11     -3.60      0.00
    7    5   11     -0.69      0.00
    8    5   11      1.54      0.00
    9    5   11      2.42      0.00
   10    5   11      1.95      0.00
   11    5   11      0.88      0.00
  -13    6   11     -1.38      0.00
  -12    6   11     -1.82      0.00
  -11    6   11     -2.36      0.00
  -10    6   11     -3.45      0.00
   -9    6   11     -5.37      0.00
   -8    6   11     -7.78      0.00
   -7    6   11     -9.87      0.00
   -6    6   11    -10.81      0.00
   -5    6   11    -10.22      0.00
   -4    6   11     -8.37      0.00
   -3    6   11     -6.07      0.00
   -2    6   11     -4.29      0.00
   -1    6   11     -3.87      0.00
    0    6   11     -5.19      0.00
    1    6   11     -8.02      0.00
    2    6   11    -11.44      0.00
    3    6   11    -14.20      0.00
    4    6   11    -15.31      0.00
    5    6   11    -14.45      0.00
    6    6   11    -11.97      0.00
    7    6   11     -8.56      0.00
    8    6   11     -4.97      0.00
    9    6   11     -1.92      0.00
   10    6   11      0.00      0.00
  -12    7   11     -1.95      0.00
  -11    7   11     -1.83      0.00
  -10    7   11     -1.37      0.00
   -9    7   11     -1.12      0.00
   -8    7   11     -1.55      0.00
   -7    7   11     -2.82      0.00
   -6    7   11     -4.78      0.00
   -5    7   11     -6.93      0.00
   -4    7   11     -8.46      0.00
   -3    7   11     -8.61      0.00
   -2    7   11     -7.02      0.00
   -1    7   11     -3.94      0.00
    0    7   11     -0.32      0.00
    1    7   11      2.47      0.00
    2    7   11      3.29      0.00
    3    7   11      1.95      0.00
    4    7   11     -0.77      0.00
    5    7   11     -3.73      0.00
    6    7   11     -6.02      0.00
    7    7   11     -7.04      0.00
    8    7   11     -6.52      0.00
    9    7   11     -4.71      0.00
   10    7   11     -2.46      0.00
  -12    8   11     -1.06      0.00
  -11    8   11     -1.37      0.00
  -10    8   11     -0.84      0.00
   -9    8   11      0.76      0.00
   -8    8   11      3.21      0.00
   -7    8   11      5.76      0.00
   -6    8   11      7.28      0.00
   -5    8   11      6.92      0.00
   -4    8   11      4.85      0.00
   -3    8   11      2.01      0.00
   -2    8   11     -0.55      0.00
   -1    8   11     -2.11      0.00
    0    8   11     -2.26      0.00
    1    8   11     -0.94      0.00
    2    8   11      1.42      0.00
    3    8   11      3.90      0.00
    4    8   11      5.49      0.00
    5    8   11      5.47      0.00
    6    8   11      3.77      0.00
    7    8   11      1.14      0.00
    8    8   11     -1.11      0.00
    9    8   11     -1.98      0.00
  -11    9   11     -0.95      0.00
  -10    9   11     -2.27      0.00
   -9    9   11     -3.83      0.00
   -8    9   11     -5.00      0.00
   -7    9   11     -5.11      0.00
   -6    9   11     -3.90      0.00
   -5    9   11     -1.78      0.00
   -4    9   11      0.46      0.00
   -3    9   11      2.24      0.00
   -2    9   11      3.39      0.00
   -1    9   11      3.92      0.00
    0    9   11      3.92      0.00
    1    9   11      3.67      0.00
    2    9   11      3.50      0.00
    3    9   11      3.54      0.00
    4    9   11      3.67      0.00
    5    9   11      3.62      0.00
    6    9   11      3.12      0.00
    7    9   11      2.07      0.00
    8    9   11      0.75      0.00
    9    9   11     -0.21      0.00
  -10   10   11      0.66      0.00
   -9   10   11      0.78      0.00
   -8   10   11      0.30      0.00
   -7   10   11     -0.78      0.00
   -6   10   11     -1.91      0.00
   -5   10   11     -2.49      0.00
   -4   10   11     -2.45      0.00
   -3   10   11     -2.05      0.00
   -2   10   11     -1.45      0.00
   -1   10   11     -0.58      0.00
    0   10   11      0.41      0.00
    1   10   11      1.08      0.00
    2   10   11      1.12      0.00
    3   10   11      0.52      0.00
    4   10   11     -0.34      0.00
    5   10   11     -0.90      0.00
    6   10   11     -0.79      0.00
    7   10   11     -0.20      0.00
    8   10   11      0.24      0.00
  -10   11   11      1.97      0.00
   -9   11   11      3.69      0.00
   -8   11   11      5.35      0.00
   -7   11   11      6.44      0.00
   -6   11   11      6.78      0.00
   -5   11   11      6.42      0.00
   -4   11   11      5.46      0.00
   -3   11   11      3.95      0.00
   -2   11   11      2.05      0.00
   -1   11   11      0.20      0.00
    0   11   11     -1.15      0.00
    1   11   11     -1.82      0.00
    2   11   11     -1.91      0.00
    3   11   11     -1.64      0.00
    4   11   11     -1.34      0.00
    5   11   11     -1.31      0.00
    6   11   11     -1.50      0.00
    7   11   11     -1.58      0.00
   -9   12   11     -1.40      0.00
   -8   12   11     -2.53      0.00
   -7   12   11     -3.59      0.00
   -6   12   11     -4.24      0.00
   -5   12   11     -4.25      0.00
   -4   12   11     -3.66      0.00
   -3   12   11     -2.81      0.00
   -2   12   11     -2.12      0.00
   -1   12   11     -1.77      0.00
    0   12   11     -1.60      0.00
    1   12   11     -1.45      0.00
    2   12   11     -1.36      0.00
    3   12   11     -1.37      0.00
    4   12   11     -1.31      0.00
    5   12   11     -0.99      0.00
    6   12   11     -0.47      0.00
   -7   13   11     -1.55      0.00
   -6   13   11     -1.75      0.00
   -5   13   11     -1.86      0.00
   -4   13   11     -1.65      0.00
   -3   13   11     -1.08      0.00
   -2   13   11     -0.48      0.00
   -1   13   11     -0.19      0.00
    0   13   11     -0.17      0.00
    1   13   11     -0.05      0.00
    2   13   11      0.34      0.00
    3   13   11      0.78      0.00
    4   13   11      0.95      0.00
    5   13   11      0.85      0.00
   -6   14   11      2.00      0.00
   -5   14   11      2.69      0.00
   -4   14   11      2.90      0.00
   -3   14   11      2.71      0.00
   -2   14   11      2.32      0.00
   -1   14   11      1.88      0.00
    0   14   11      1.44      0.00
    1   14   11      1.09      0.00
    2   14   11      0.88      0.00
    3   14   11      0.74      0.00
    4   14   11      0.55      0.00
   -3   15   11     -0.30      0.00
   -2   15   11     -0.28      0.00
   -1   15   11      0.07      0.00
    0   15   11      0.50      0.00
    1   15   11      0.66      0.00
  -13    0   12     -0.40      0.00
  -12    0   12     -1.04      0.00
  -11    0   12     -2.65      0.00
  -10    0   12     -4.89      0.00
   -9    0   12     -6.87      0.00
   -8    0   12     -8.04      0.00
   -7    0   12     -8.54      0.00
   -6    0   12     -8.67      0.00
   -5    0   12     -8.57      0.00
   -4    0   12     -8.58      0.00
   -3    0   12     -9.50      0.00
   -2    0   12    -12.02      0.00
   -1    0   12    -16.10      0.00
    0    0   12    -20.90      0.00
    1    0   12    -25.19      0.00
    2    0   12    -27.81      0.00
    3    0   12    -28.02      0.00
    4    0   12    -25.77      0.00
    5    0   12    -21.52      0.00
    6    0   12    -15.91      0.00
    7    0   12     -9.67      0.00
    8    0   12     -3.79      0.00
    9    0   12      0.67      0.00
   10    0   12      2.94      0.00
   11    0   12      3.11      0.00
  -13    1   12     -4.00      0.00
  -12    1   12     -5.17      0.00
  -11    1   12     -5.94      0.00
  -10    1   12     -6.63      0.00
   -9    1   12     -7.27      0.00
   -8    1   12     -7.44      0.00
   -7    1   12     -6.88      0.00
   -6    1   12     -5.76      0.00
   -5    1   12     -4.18      0.00
   -4    1   12     -1.90      0.00
   -3    1   12      1.02      0.00
   -2    1   12      3.76      0.00
   -1    1   12      5.29      0.00
    0    1   12      5.22      0.00
    1    1   12      3.91      0.00
    2    1   12      1.95      0.00
    3    1   12     -0.09      0.00
    4    1   12     -1.71      0.00
    5    1   12     -2.56      0.00
    6    1   12     -2.56      0.00
    7    1   12     -1.83      0.00
    8    1   12     -0.47      0.00
    9    1   12      1.22      0.00
   10    1   12      2.49      0.00
   11    1   12      2.61      0.00
  -13    2   12     -0.79      0.00
  -12    2   12     -0.49      0.00
  -11    2   12      0.17      0.00
  -10    2   12      0.97      0.00
   -9    2   12      1.56      0.00
   -8    2   12      1.87      0.00
   -7    2   12      2.19      0.00
   -6    2   12      2.85      0.00
   -5    2   12      3.89      0.00
   -4    2   12      5.16      0.00
   -3    2   12      6.70      0.00
   -2    2   12      8.61      0.00
   -1    2   12     10.73      0.00
    0    2   12     12.50      0.00
    1    2   12     13.26      0.00
    2    2   12     12.59      0.00
    3    2   12     10.62      0.00
    4    2   12      7.87      0.00
    5    2   12      4.91      0.00
    6    2   12      2.10      0.00
    7    2   12     -0.20      0.00
    8    2   12     -1.63      0.00
    9    2   12     -2.06      0.00
   10    2   12     -1.74      0.00
   11    2   12     -1.14      0.00
  -13    3   12      0.40      0.00
  -12    3   12      0.61      0.00
  -11    3   12      0.63      0.00
  -10    3   12      0.46      0.00
   -9    3   12      0.17      0.00
   -8    3   12     -0.32      0.00
   -7    3   12     -1.05      0.00
   -6    3   12     -1.95      0.00
   -5    3   12     -2.72      0.00
   -4    3   12     -3.00      0.00
   -3    3   12     -2.27      0.00
   -2    3   12     -0.17      0.00
   -1    3   12      3.17      0.00
    0    3   12      6.82      0.00
    1    3   12      9.51      0.00
    2    3   12     10.43      0.00
    3    3   12      9.45      0.00
    4    3   12      6.90      0.00
    5    3   12      3.30      0.00
    6    3   12     -0.62      0.00
    7    3   12     -3.88      0.00
    8    3   12     -5.67      0.00
    9    3   12     -5.67      0.00
   10    3   12     -4.26      0.00
   11    3   12     -2.32      0.00
  -13    4   12     -0.48      0.00
  -12    4   12     -0.50      0.00
  -11    4   12      0.39      0.00
  -10    4   12      2.11      0.00
   -9    4   12      4.01      0.00
   -8    4   12      5.34      0.00
   -7    4   12      5.54      0.00
   -6    4   12      4.28      0.00
   -5    4   12      1.56      0.00
   -4    4   12     -2.14      0.00
   -3    4   12     -6.00      0.00
   -2    4   12     -9.11      0.00
   -1    4   12    -10.61      0.00
    0    4   12     -9.72      0.00
    1    4   12     -6.21      0.00
    2    4   12     -0.86      0.00
    3    4   12      4.62      0.00
    4    4   12      8.53      0.00
    5    4   12     10.02      0.00
    6    4   12      9.13      0.00
    7    4   12      6.40      0.00
    8    4   12      2.77      0.00
    9    4   12     -0.42      0.00
   10    4   12     -1.98      0.00
  -13    5   12      0.90      0.00
  -12    5   12      0.85      0.00
  -11    5   12      0.57      0.00
  -10    5   12      0.57      0.00
   -9    5   12      1.26      0.00
   -8    5   12      2.64      0.00
   -7    5   12      4.48      0.00
   -6    5   12      6.44      0.00
   -5    5   12      8.04      0.00
   -4    5   12      8.75      0.00
   -3    5   12      8.05      0.00
   -2    5   12      5.60      0.00
   -1    5   12      1.61      0.00
    0    5   12     -2.93      0.00
    1    5   12     -6.52      0.00
    2    5   12     -8.06      0.00
    3    5   12     -7.40      0.00
    4    5   12     -5.11      0.00
    5    5   12     -2.03      0.00
    6    5   12      0.86      0.00
    7    5   12      2.58      0.00
    8    5   12      2.67      0.00
    9    5   12      1.57      0.00
   10    5   12      0.26      0.00
  -12    6   12      2.07      0.00
  -11    6   12      1.20      0.00
  -10    6   12     -0.90      0.00
   -9    6   12     -3.45      0.00
   -8    6   12     -5.64      0.00
   -7    6   12     -6.98      0.00
   -6    6   12     -7.05      0.00
   -5    6   12     -5.60      0.00
   -4    6   12     -2.89      0.00
   -3    6   12      0.40      0.00
   -2    6   12      3.54      0.00
   -1    6   12      5.86      0.00
    0    6   12      6.67      0.00
    1    6   12      5.58      0.00
    2    6   12      2.90      0.00
    3    6   12     -0.29      0.00
    4    6   12     -2.79      0.00
    5    6   12     -3.85      0.00
    6    6   12     -3.28      0.00
    7    6   12     -1.39      0.00
    8    6   12      0.93      0.00
    9    6   12      2.51      0.00
   10    6   12      2.62      0.00
  -12    7   12     -0.06      0.00
  -11    7   12      0.24      0.00
  -10    7   12      0.50      0.00
   -9    7   12      0.44      0.00
   -8    7   12     -0.16      0.00
   -7    7   12     -1.26      0.00
   -6    7   12     -2.55      0.00
   -5    7   12     -3.59      0.00
   -4    7   12     -4.14      0.00
   -3    7   12     -4.26      0.00
   -2    7   12     -3.97      0.00
   -1    7   12     -3.04      0.00
    0    7   12     -1.29      0.00
    1    7   12      1.12      0.00
    2    7   12      3.80      0.00
    3    7   12      6.23      0.00
    4    7   12      7.92      0.00
    5    7   12      8.59      0.00
    6    7   12      8.52      0.00
    7    7   12      8.21      0.00
    8    7   12      7.63      0.00
    9    7   12      6.29      0.00
  -11    8   12      1.50      0.00
  -10    8   12      3.37      0.00
   -9    8   12      5.10      0.00
   -8    8   12      6.38      0.00
   -7    8   12      7.27      0.00
   -6    8   12      7.94      0.00
   -5    8   12      8.47      0.00
   -4    8   12      8.89      0.00
   -3    8   12      9.03      0.00
   -2    8   12      8.62      0.00
   -1    8   12      7.45      0.00
    0    8   12      5.69      0.00
    1    8   12      3.89      0.00
    2    8   12      2.57      0.00
    3    8   12      2.00      0.00
    4    8   12      2.09      0.00
    5    8   12      2.53      0.00
    6    8   12      2.94      0.00
    7    8   12      3.02      0.00
    8    8   12      2.65      0.00
    9    8   12      1.91      0.00
  -11    9   12     -0.08      0.00
  -10    9   12     -0.26      0.00
   -9    9   12     -0.43      0.00
   -8    9   12     -0.54      0.00
   -7    9   12     -0.72      0.00
   -6    9   12     -1.25      0.00
   -5    9   12     -2.19      0.00
   -4    9   12     -3.21      0.00
   -3    9   12     -3.88      0.00
   -2    9   12     -4.03      0.00
   -1    9   12     -3.87      0.00
    0    9   12     -3.85      0.00
    1    9   12     -4.45      0.00
    2    9   12     -5.95      0.00
    3    9   12     -7.94      0.00
    4    9   12     -9.39      0.00
    5    9   12     -9.39      0.00
    6    9   12     -8.05      0.00
    7    9   12     -6.22      0.00
    8    9   12     -4.47      0.00
  -10   10   12     -2.08      0.00
   -9   10   12     -2.79      0.00
   -8   10   12     -2.82      0.00
   -7   10   12     -2.33      0.00
   -6   10   12     -2.03      0.00
   -5   10   12     -2.54      0.00
   -4   10   12     -3.84      0.00
   -3   10   12     -5.40      0.00
   -2   10   12     -6.77      0.00
   -1   10   12     -7.78      0.00
    0   10   12     -8.28      0.00
    1   10   12     -7.99      0.00
    2   10   12     -6.83      0.00
    3   10   12     -5.19      0.00
    4   10   12     -3.84      0.00
    5   10   12     -3.31      0.00
    6   10   12     -3.57      0.00
    7   10   12     -3.98      0.00
    8   10   12     -3.75      0.00
   -9   11   12     -0.40      0.00
   -8   11   12     -1.42      0.00
   -7   11   12     -2.09      0.00
   -6   11   12     -1.80      0.00
   -5   11   12     -0.67      0.00
   -4   11   12      0.66      0.00
   -3   11   12      1.75      0.00
   -2   11   12      2.66      0.00
   -1   11   12      3.47      0.00
    0   11   12      4.06      0.00
    1   11   12      4.31      0.00
    2   11   12      4.41      0.00
    3   11   12      4.55      0.00
    4   11   12      4.47      0.00
    5   11   12      3.77      0.00
    6   11   12      2.44      0.00
    7   11   12      1.02      0.00
   -8   12   12      1.36      0.00
   -7   12   12      0.69      0.00
   -6   12   12     -0.45      0.00
   -5   12   12     -1.35      0.00
   -4   12   12     -1.64      0.00
   -3   12   12     -1.43      0.00
   -2   12   12     -0.84      0.00
   -1   12   12      0.14      0.00
    0   12   12      1.32      0.00
    1   12   12      2.23      0.00
    2   12   12      2.55      0.00
    3   12   12      2.39      0.00
    4   12   12      2.08      0.00
    5   12   12      1.87      0.00
    6   12   12      1.77      0.00
   -7   13   12      1.82      0.00
   -6   13   12      2.48      0.00
   -5   13   12      2.51      0.00
   -4   13   12      2.08      0.00
   -3   13   12      1.40      0.00
   -2   13   12      0.51      0.00
   -1   13   12     -0.50      0.00
    0   13   12     -1.31      0.00
    1   13   12     -1.61      0.00
    2   13   12     -1.39      0.00
    3   13   12     -0.95      0.00
    4   13   12     -0.57      0.00
   -5   14   12     -0.51      0.00
   -4   14   12      0.37      0.00
   -3   14   12      1.02      0.00
   -2   14   12      1.30      0.00
   -1   14   12      1.21      0.00
    0   14   12      0.88      0.00
    1   14   12      0.48      0.00
    2   14   12      0.07      0.00
    3   14   12     -0.33      0.00
  -13    1   13      0.85      0.00
  -12    1   13      0.86      0.00
  -11    1   13      0.89      0.00
  -10    1   13      1.16      0.00
   -9    1   13      1.68      0.00
   -8    1   13      2.24      0.00
   -7    1   13      2.69      0.00
   -6    1   13      3.05      0.00
   -5    1   13      3.24      0.00
   -4    1   13      3.00      0.00
   -3    1   13      2.15      0.00
   -2    1   13      0.87      0.00
   -1    1   13     -0.39      0.00
    0    1   13     -1.12      0.00
    1    1   13     -0.99      0.00
    2    1   13      0.04      0.00
    3    1   13      1.72      0.00
    4    1   13      3.67      0.00
    5    1   13      5.53      0.00
    6    1   13      6.92      0.00
    7    1   13      7.35      0.00
    8    1   13      6.47      0.00
    9    1   13      4.47      0.00
   10    1   13      2.18      0.00
  -13    2   13      2.23      0.00
  -12    2   13      3.31      0.00
  -11    2   13      3.26      0.00
  -10    2   13      2.15      0.00
   -9    2   13      0.94      0.00
   -8    2   13      0.58      0.00
   -7    2   13      1.36      0.00
   -6    2   13      3.11      0.00
   -5    2   13      5.41      0.00
   -4    2   13      7.64      0.00
   -3    2   13      9.03      0.00
   -2    2   13      9.04      0.00
   -1    2   13      7.47      0.00
    0    2   13      4.34      0.00
    1    2   13      0.04      0.00
    2    2   13     -4.49      0.00
    3    2   13     -8.02      0.00
    4    2   13     -9.68      0.00
    5    2   13     -9.33      0.00
    6    2   13     -7.27      0.00
    7    2   13     -4.07      0.00
    8    2   13     -0.73      0.00
    9    2   13      1.52      0.00
   10    2   13      1.99      0.00
  -13    3   13      0.03      0.00
  -12    3   13      0.31      0.00
  -11    3   13      0.53      0.00
  -10    3   13      0.15      0.00
   -9    3   13     -0.95      0.00
   -8    3   13     -2.39      0.00
   -7    3   13     -3.78      0.00
   -6    3   13     -5.02      0.00
   -5    3   13     -6.03      0.00
   -4    3   13     -6.49      0.00
   -3    3   13     -6.20      0.00
   -2    3   13     -5.39      0.00
   -1    3   13     -4.58      0.00
    0    3   13     -4.29      0.00
    1    3   13     -4.90      0.00
    2    3   13     -6.40      0.00
    3    3   13     -8.38      0.00
    4    3   13    -10.24      0.00
    5    3   13    -11.49      0.00
    6    3   13    -11.82      0.00
    7    3   13    -10.88      0.00
    8    3   13     -8.52      0.00
    9    3   13     -5.23      0.00
   10    3   13     -2.14      0.00
  -13    4   13     -3.15      0.00
  -12    4   13     -4.70      0.00
  -11    4   13     -5.23      0.00
  -10    4   13     -4.88      0.00
   -9    4   13     -4.52      0.00
   -8    4   13     -4.97      0.00
   -7    4   13     -6.36      0.00
   -6    4   13     -8.47      0.00
   -5    4   13    -10.92      0.00
   -4    4   13    -13.23      0.00
   -3    4   13    -14.84      0.00
   -2    4   13    -15.48      0.00
   -1    4   13    -15.14      0.00
    0    4   13    -13.85      0.00
    1    4   13    -11.68      0.00
    2    4   13     -9.05      0.00
    3    4   13     -6.60      0.00
    4    4   13     -4.78      0.00
    5    4   13     -3.74      0.00
    6    4   13     -3.45      0.00
    7    4   13     -3.68      0.00
    8    4   13     -3.88      0.00
    9    4   13     -3.40      0.00
   10    4   13     -2.13      0.00
  -12    5   13     -2.35      0.00
  -11    5   13     -2.66      0.00
  -10    5   13     -2.27      0.00
   -9    5   13     -1.25      0.00
   -8    5   13      0.06      0.00
   -7    5   13      1.31      0.00
   -6    5   13      2.41      0.00
   -5    5   13      3.42      0.00
   -4    5   13      4.47      0.00
   -3    5   13      5.75      0.00
   -2    5   13      7.37      0.00
   -1    5   13      9.12      0.00
    0    5   13     10.55      0.00
    1    5   13     11.21      0.00
    2    5   13     10.92      0.00
    3    5   13      9.75      0.00
    4    5   13      7.83      0.00
    5    5   13      5.38      0.00
    6    5   13      2.76      0.00
    7    5   13      0.45      0.00
    8    5   13     -1.03      0.00
    9    5   13     -1.40      0.00
   10    5   13     -0.94      0.00
  -12    6   13      1.19      0.00
  -11    6   13      1.36      0.00
  -10    6   13      1.73      0.00
   -9    6   13      2.62      0.00
   -8    6   13      4.07      0.00
   -7    6   13      5.68      0.00
   -6    6   13      6.83      0.00
   -5    6   13      7.06      0.00
   -4    6   13      6.36      0.00
   -3    6   13      5.12      0.00
   -2    6   13      4.08      0.00
   -1    6   13      3.90      0.00
    0    6   13      4.83      0.00
    1    6   13      6.59      0.00
    2    6   13      8.51      0.00
    3    6   13      9.87      0.00
    4    6   13     10.13      0.00
    5    6   13      9.14      0.00
    6    6   13      7.12      0.00
    7    6   13      4.56      0.00
    8    6   13      2.07      0.00
    9    6   13      0.26      0.00
  -12    7   13      1.09      0.00
  -11    7   13      1.08      0.00
  -10    7   13      0.58      0.00
   -9    7   13     -0.08      0.00
   -8    7   13     -0.51      0.00
   -7    7   13     -0.39      0.00
   -6    7   13      0.31      0.00
   -5    7   13      1.29      0.00
   -4    7   13      2.07      0.00
   -3    7   13      2.19      0.00
   -2    7   13      1.30      0.00
   -1    7   13     -0.59      0.00
    0    7   13     -2.88      0.00
    1    7   13     -4.54      0.00
    2    7   13     -4.76      0.00
    3    7   13     -3.52      0.00
    4    7   13     -1.51      0.00
    5    7   13      0.52      0.00
    6    7   13      2.07      0.00
    7    7   13      2.81      0.00
    8    7   13      2.56      0.00
    9    7   13      1.54      0.00
  -11    8   13      0.68      0.00
  -10    8   13      0.73      0.00
   -9    8   13      0.17      0.00
   -8    8   13     -1.10      0.00
   -7    8   13     -2.69      0.00
   -6    8   13     -3.70      0.00
   -5    8   13     -3.39      0.00
   -4    8   13     -1.84      0.00
   -3    8   13      0.25      0.00
   -2    8   13      2.15      0.00
   -1    8   13      3.43      0.00
    0    8   13      3.71      0.00
    1    8   13      2.73      0.00
    2    8   13      0.68      0.00
    3    8   13     -1.69      0.00
    4    8   13     -3.47      0.00
    5    8   13     -4.04      0.00
    6    8   13     -3.33      0.00
    7    8   13     -1.80      0.00
    8    8   13     -0.30      0.00
  -11    9   13      0.07      0.00
  -10    9   13      0.75      0.00
   -9    9   13      1.96      0.00
   -8    9   13      3.07      0.00
   -7    9   13      3.36      0.00
   -6    9   13      2.52      0.00
   -5    9   13      0.95      0.00
   -4    9   13     -0.77      0.00
   -3    9   13     -2.30      0.00
   -2    9   13     -3.45      0.00
   -1    9   13     -3.94      0.00
    0    9   13     -3.60      0.00
    1    9   13     -2.68      0.00
    2    9   13     -1.68      0.00
    3    9   13     -0.87      0.00
    4    9   13     -0.25      0.00
    5    9   13      0.21      0.00
    6    9   13      0.49      0.00
    7    9   13      0.61      0.00
    8    9   13      0.61      0.00
  -10   10   13     -0.31      0.00
   -9   10   13     -0.56      0.00
   -8   10   13     -0.41      0.00
   -7   10   13      0.42      0.00
   -6   10   13      1.59      0.00
   -5   10   13      2.45      0.00
   -4   10   13      2.72      0.00
   -3   10   13      2.57      0.00
   -2   10   13      2.13      0.00
   -1   10   13      1.41      0.00
    0   10   13      0.57      0.00
    1   10   13      0.02      0.00
    2   10   13      0.06      0.00
    3   10   13      0.64      0.00
    4   10   13      1.42      0.00
    5   10   13      2.02      0.00
    6   10   13      2.13      0.00
    7   10   13      1.74      0.00
   -9   11   13     -2.11      0.00
   -8   11   13     -3.48      0.00
   -7   11   13     -4.57      0.00
   -6   11   13     -4.94      0.00
   -5   11   13     -4.41      0.00
   -4   11   13     -3.11      0.00
   -3   11   13     -1.36      0.00
   -2   11   13      0.46      0.00
   -1   11   13      1.98      0.00
    0   11   13      2.94      0.00
    1   11   13      3.21      0.00
    2   11   13      2.82      0.00
    3   11   13      2.03      0.00
    4   11   13      1.35      0.00
    5   11   13      1.18      0.00
    6   11   13      1.43      0.00
   -8   12   13      2.33      0.00
   -7   12   13      3.15      0.00
   -6   12   13      3.18      0.00
   -5   12   13      2.54      0.00
   -4   12   13      1.63      0.00
   -3   12   13      0.69      0.00
   -2   12   13     -0.27      0.00
   -1   12   13     -1.15      0.00
    0   12   13     -1.62      0.00
    1   12   13     -1.41      0.00
    2   12   13     -0.61      0.00
    3   12   13      0.27      0.00
    4   12   13      0.69      0.00
    5   12   13      0.52      0.00
   -6   13   13      1.56      0.00
   -5   13   13      1.56      0.00
   -4   13   13      1.04      0.00
   -3   13   13      0.29      0.00
   -2   13   13     -0.26      0.00
   -1   13   13     -0.56      0.00
    0   13   13     -0.91      0.00
    1   13   13     -1.44      0.00
    2   13   13     -1.88      0.00
    3   13   13     -1.89      0.00
    4   13   13     -1.51      0.00
   -4   14   13     -1.68      0.00
   -3   14   13     -1.41      0.00
   -2   14   13     -0.89      0.00
   -1   14   13     -0.29      0.00
    0   14   13      0.09      0.00
    1   14   13      0.06      0.00
  -13    0   14     -0.23      0.00
  -12    0   14     -0.31      0.00
  -11    0   14      0.85      0.00
  -10    0   14      3.23      0.00
   -9    0   14      5.62      0.00
   -8    0   14      6.83      0.00
   -7    0   14      6.75      0.00
   -6    0   14      6.06      0.00
   -5    0   14      5.36      0.00
   -4    0   14      4.97      0.00
   -3    0   14      5.24      0.00
   -2    0   14      6.68      0.00
   -1    0   14      9.61      0.00
    0    0   14     13.71      0.00
    1    0   14     17.83      0.00
    2    0   14     20.45      0.00
    3    0   14     20.62      0.00
    4    0   14     18.33      0.00
    5    0   14     14.10      0.00
    6    0   14      8.50      0.00
    7    0   14      2.52      0.00
    8    0   14     -2.26      0.00
    9    0   14     -4.51      0.00
   10    0   14     -4.23      0.00
  -13    1   14      2.29      0.00
  -12    1   14      2.93      0.00
  -11    1   14      2.90      0.00
  -10    1   14      2.88      0.00
   -9    1   14      3.23      0.00
   -8    1   14      3.41      0.00
   -7    1   14      2.83      0.00
   -6    1   14      1.46      0.00
   -5    1   14     -0.47      0.00
   -4    1   14     -3.04      0.00
   -3    1   14     -6.21      0.00
   -2    1   14     -9.29      0.00
   -1    1   14    -11.24      0.00
    0    1   14    -11.39      0.00
    1    1   14     -9.71      0.00
    2    1   14     -6.72      0.00
    3    1   14     -3.27      0.00
    4    1   14     -0.25      0.00
    5    1   14      1.80      0.00
    6    1   14      2.69      0.00
    7    1   14      2.36      0.00
    8    1   14      0.96      0.00
    9    1   14     -0.75      0.00
   10    1   14     -1.67      0.00
  -13    2   14     -0.33      0.00
  -12    2   14     -0.58      0.00
  -11    2   14     -1.20      0.00
  -10    2   14     -2.08      0.00
   -9    2   14     -2.67      0.00
   -8    2   14     -2.58      0.00
   -7    2   14     -2.01      0.00
   -6    2   14     -1.46      0.00
   -5    2   14     -1.17      0.00
   -4    2   14     -1.13      0.00
   -3    2   14     -1.40      0.00
   -2    2   14     -2.30      0.00
   -1    2   14     -4.01      0.00
    0    2   14     -6.21      0.00
    1    2   14     -8.03      0.00
    2    2   14     -8.58      0.00
    3    2   14     -7.61      0.00
    4    2   14     -5.57      0.00
    5    2   14     -3.00      0.00
    6    2   14     -0.31      0.00
    7    2   14      1.96      0.00
    8    2   14      3.14      0.00
    9    2   14      2.94      0.00
   10    2   14      1.94      0.00
  -13    3   14      0.40      0.00
  -12    3   14      0.24      0.00
  -11    3   14      0.02      0.00
  -10    3   14     -0.29      0.00
   -9    3   14     -0.53      0.00
   -8    3   14     -0.33      0.00
   -7    3   14      0.52      0.00
   -6    3   14      1.81      0.00
   -5    3   14      3.16      0.00
   -4    3   14      4.39      0.00
   -3    3   14      5.31      0.00
   -2    3   14      5.55      0.00
   -1    3   14      4.82      0.00
    0    3   14      3.32      0.00
    1    3   14      1.68      0.00
    2    3   14      0.44      0.00
    3    3   14     -0.09      0.00
    4    3   14      0.24      0.00
    5    3   14      1.44      0.00
    6    3   14      3.11      0.00
    7    3   14      4.50      0.00
    8    3   14      4.93      0.00
    9    3   14      4.21      0.00
   10    3   14      2.76      0.00
  -12    4   14      1.94      0.00
  -11    4   14      1.70      0.00
  -10    4   14      0.55      0.00
   -9    4   14     -1.13      0.00
   -8    4   14     -2.69      0.00
   -7    4   14     -3.56      0.00
   -6    4   14     -3.39      0.00
   -5    4   14     -2.17      0.00
   -4    4   14     -0.33      0.00
   -3    4   14      1.67      0.00
   -2    4   14      3.52      0.00
   -1    4   14      4.94      0.00
    0    4   14      5.41      0.00
    1    4   14      4.32      0.00
    2    4   14      1.74      0.00
    3    4   14     -1.34      0.00
    4    4   14     -3.74      0.00
    5    4   14     -4.75      0.00
    6    4   14     -4.31      0.00
    7    4   14     -2.69      0.00
    8    4   14     -0.55      0.00
    9    4   14      1.07      0.00
  -12    5   14     -0.05      0.00
  -11    5   14      0.60      0.00
  -10    5   14      1.25      0.00
   -9    5   14      1.37      0.00
   -8    5   14      0.69      0.00
   -7    5   14     -0.62      0.00
   -6    5   14     -2.09      0.00
   -5    5   14     -3.21      0.00
   -4    5   14     -3.77      0.00
   -3    5   14     -3.70      0.00
   -2    5   14     -2.82      0.00
   -1    5   14     -0.98      0.00
    0    5   14      1.45      0.00
    1    5   14      3.52      0.00
    2    5   14      4.49      0.00
    3    5   14      4.32      0.00
    4    5   14      3.37      0.00
    5    5   14      1.93      0.00
    6    5   14      0.35      0.00
    7    5   14     -0.75      0.00
    8    5   14     -0.90      0.00
    9    5   14     -0.32      0.00
  -12    6   14     -1.09      0.00
  -11    6   14     -0.66      0.00
  -10    6   14      0.78      0.00
   -9    6   14      2.73      0.00
   -8    6   14      4.54      0.00
[truncated: 958,766 more chars]
